# Supplementary material for: Tumor-targeted glutathione oxidation catalysis with ruthenium nanoreactors against hypoxic osteosarcoma
Source: Nat Commun. 2024 Oct 31;15:9405. doi: 10.1038/s41467-024-53646-y (PMC11526146; doi:10.1038/s41467-024-53646-y)
Supplement: Supplementary file 4 — Source Data [file 41467_2024_53646_MOESM4_ESM.xlsx]

## Sheet: Figure 2d-2000-37℃
2.80135	2.23935	0.325561	-3.48341	-9.51886	-18.926	-27.1134	-41.5778	-50.3489	3.50785	5.91779				2.80135	0	0	0	0	0	0	0	0	0	0
2.80469	2.18475	0.301003	-3.40635	-9.4676	-18.9157	-26.9041	-39.6966	-50.4197	3.42935	5.90694				2.80469	-0.0545979	-0.0245571	0.0770688	0.05126	0.0103116	0.209272	1.88124	-0.0708103	-0.0784993	-0.010848
2.80802	2.132	0.282586	-3.3111	-9.37915	-18.8572	-26.5878	-37.4417	-50.4788	3.35157	5.89859				2.80802	-0.107348	-0.0429749	0.172317	0.139713	0.0687838	0.525594	4.13609	-0.129819	-0.156283	-0.0191927
2.81135	2.08157	0.272274	-3.19284	-9.23991	-18.7306	-26.1319	-34.7778	-50.5204	3.27474	5.89287				2.81135	-0.157773	-0.0532866	0.290573	0.27895	0.195384	0.98145	6.8	-0.171423	-0.233114	-0.0249147
2.81469	2.03454	0.273347	-3.04472	-9.03207	-18.5099	-25.4983	-31.6745	-50.5363	3.19892	5.88971				2.81469	-0.204802	-0.0522137	0.43869	0.486791	0.4161	1.61511	9.90331	-0.187397	-0.308931	-0.0280738
2.81802	1.99276	0.290334	-2.85769	-8.7328	-18.1624	-24.643	-28.1085	-50.5154	3.12424	5.88912				2.81802	-0.246584	-0.0352263	0.62573	0.786066	0.763595	2.47037	13.4693	-0.166416	-0.383615	-0.0286698
2.82135	1.95932	0.330091	-2.61933	-8.31372	-17.6489	-23.5178	-24.065	-50.4422	3.05086	5.89126				2.82135	-0.280023	0.00452995	0.864089	1.20515	1.27715	3.59553	17.5128	-0.0932217	-0.456989	-0.0265241
2.82469	1.93906	0.402212	-2.31379	-7.74044	-16.9231	-22.0711	-19.5389	-50.2971	2.97916	5.89615				2.82469	-0.300288	0.0766516	1.16962	1.77842	2.00295	5.04225	22.0389	0.0517964	-0.528693	-0.0216365
2.82802	1.93965	0.519931	-1.92076	-6.97273	-15.933	-20.2498	-14.5352	-50.0554	2.90942	5.90402				2.82802	-0.299692	0.194371	1.56265	2.54613	2.99305	6.86353	27.0426	0.293553	-0.598431	-0.0137687
2.83135	1.97214	0.70107	-1.41501	-5.96476	-14.6215	-18.0018	-9.0698	-49.6867	2.84231	5.91516				2.83135	-0.267208	0.375509	2.0684	3.55411	4.30453	9.11158	32.508	0.662208	-0.665545	-0.0026226
2.83469	2.05243	0.968874	-0.766039	-4.66627	-12.929	-15.2783	-3.16828	-49.1557	2.77853	5.92989				2.83469	-0.18692	0.643313	2.71738	4.85259	5.997	11.835	38.4095	1.19328	-0.729322	0.0120997
2.83802	2.20203	1.35261	0.0620484	-3.02374	-10.7953	-12.0367	3.13437	-48.4218	2.71916	5.94872				2.83802	-0.0373125	1.02705	3.54546	6.49512	8.13073	15.0767	44.7122	1.92714	-0.788689	0.0309348
2.84135	2.44939	1.88851	1.11032	-0.982583	-8.16274	-8.24267	9.79543	-47.4409	2.66594	5.97245				2.84135	0.210047	1.56295	4.59373	8.53628	10.7633	18.8707	51.3732	2.90799	-0.841916	0.0546575
2.84469	2.83051	2.61945	2.42442	1.51068	-4.97925	-3.87281	16.7657	-46.1665	2.62129	6.00195				2.84469	0.591159	2.29388	5.90783	11.0295	13.9468	23.2406	58.3435	4.18246	-0.886559	0.0841618
2.84802	3.3893	3.59482	4.05329	4.50563	-1.20127	1.08385	23.9913	-44.5511	2.58857	6.03843				2.84802	1.14995	3.26926	7.53671	14.0245	17.7248	28.1972	65.5691	5.79786	-0.919282	0.12064
2.85135	4.17769	4.86988	6.04808	8.04573	3.20333	6.625	31.4155	-42.5491	2.5726	6.08361				2.85135	1.93834	4.54432	9.5315	17.5646	22.1294	33.7384	72.9933	7.79986	-0.935256	0.16582
2.85469	5.25451	6.50406	8.45969	12.1655	8.2534	12.7347	38.9802	-40.1189	2.57999	6.13952				2.85469	3.01516	6.1785	11.9431	21.6844	27.1794	39.848	80.558	10.23	-0.927866	0.221729
2.85802	6.68424	8.55905	11.3368	16.8887	13.9527	19.3837	46.6278	-37.2252	2.61956	6.20896				2.85802	4.4449	8.23349	14.8202	26.4075	32.8788	46.4971	88.2056	13.1237	-0.888288	0.291169
2.86135	8.53455	11.0962	14.7232	22.2263	20.2898	26.5313	54.3017	-33.8415	2.70301	6.29544				2.86135	6.2952	10.7707	18.2067	31.7452	39.2159	53.6447	95.8796	16.5074	-0.804842	0.377655
2.86469	10.8734	14.1737	18.6558	28.1761	27.238	34.1264	61.9484	-29.9513	2.84511	6.40351				2.86469	8.63403	13.8481	22.1392	37.695	46.164	61.2398	103.526	20.3977	-0.662744	0.485718
2.86802	13.7655	17.8431	23.1616	34.7218	34.7565	42.1099	69.5176	-25.5502	3.06433	6.53881				2.86802	11.5262	17.5176	26.6451	44.2407	53.6826	69.2233	111.095	24.7988	-0.443518	0.621021
2.87135	17.2691	22.1469	28.2571	41.8338	42.793	50.4169	76.9632	-20.6459	3.38304	6.7082				2.87135	15.0297	21.8213	31.7405	51.3526	61.719	77.5303	118.541	29.7031	-0.124812	0.790417
2.87469	21.4318	27.1151	33.9456	49.4699	51.2848	58.9792	84.2438	-15.2583	3.82745	6.92022				2.87469	19.1925	26.7895	37.429	58.9888	70.2109	86.0925	125.822	35.0906	0.3196	1.00243
2.87802	26.2882	32.764	40.2179	57.5776	60.1629	67.7269	91.323	-9.41896	4.42755	7.18492				2.87802	24.0488	32.4384	43.7014	67.0965	79.0889	94.8403	132.901	40.93	0.9197	1.26714
2.88135	31.8568	39.0938	47.0517	66.095	69.3533	76.5909	98.1696	-3.1696	5.21624	7.51412				2.88135	29.6174	38.7682	50.5351	75.6139	88.2793	103.704	139.747	47.1793	1.70839	1.59633
2.88469	38.1389	46.0891	54.4125	74.954	78.7802	85.504	104.757	3.43978	6.22892	7.92146				2.88469	35.8996	45.7636	57.896	84.4729	97.7062	112.617	146.335	53.7887	2.72107	2.00367
2.88802	45.1184	53.7187	62.2551	84.0824	88.3679	94.4023	111.065	10.3527	7.50178	8.42214				2.88802	42.879	53.3931	65.7385	93.6013	107.294	121.516	152.643	60.7017	3.99393	2.50435
2.89135	52.7616	61.9372	70.5252	93.4064	98.0431	103.226	117.075	17.5087	9.07075	9.03314				2.89135	50.5222	61.6116	74.0086	102.925	116.969	130.34	158.653	67.8577	5.5629	3.11536
2.89469	61.0196	70.6867	79.1615	102.853	107.735	111.921	122.777	24.8454	10.9693	9.7726				2.89469	58.7803	70.3611	82.6449	112.372	126.661	139.035	164.354	75.1943	7.46149	3.85481
2.89802	69.8305	79.8998	88.0981	112.351	117.379	120.438	128.16	32.3001	13.2272	10.6597				2.89802	67.5912	79.5742	91.5815	121.869	136.305	147.552	169.737	82.6491	9.71931	4.74191
2.90135	79.1221	89.5018	97.2663	121.833	126.914	128.735	133.218	39.8124	15.8682	11.7139				2.90135	76.8828	89.1762	100.75	131.352	145.84	155.848	174.796	90.1614	12.3604	5.79613
2.90469	88.8155	99.4139	106.596	131.24	136.285	136.774	137.951	47.3248	18.9091	12.9547				2.90469	86.5761	99.0884	110.08	140.758	155.211	163.887	179.528	97.6738	15.4012	7.03686
2.90802	98.8274	109.556	116.02	140.514	145.444	144.524	142.355	54.7839	22.3579	14.4003				2.90802	96.588	109.23	119.504	150.033	164.37	171.637	183.933	105.133	18.8501	8.48252
2.91135	109.074	119.847	125.472	149.607	154.349	151.96	146.435	62.1412	26.2134	16.0676				2.91135	106.835	119.522	128.955	159.126	173.275	179.073	188.012	112.49	22.7056	10.1498
2.91469	119.472	130.212	134.888	158.476	162.963	159.061	150.192	69.3534	30.4647	17.9707				2.91469	117.233	129.886	138.371	167.995	181.889	186.174	191.77	119.702	26.9569	12.053
2.91802	129.944	140.576	144.212	167.084	171.256	165.813	153.632	76.3825	35.0913	20.121				2.91802	127.705	140.251	147.695	176.603	190.182	192.926	195.21	126.731	31.5835	14.2032
2.92135	140.414	150.873	153.39	175.4	179.204	172.203	156.762	83.1954	40.0642	22.5255				2.92135	138.175	150.547	156.873	184.919	198.13	199.317	198.34	133.544	36.5563	16.6078
2.92469	150.815	161.04	162.376	183.398	186.788	178.226	159.591	89.7646	45.3462	25.1874				2.92469	148.576	160.714	165.859	192.917	205.714	205.339	201.169	140.114	41.8383	19.2696
2.92802	161.085	171.022	171.129	191.056	193.992	183.875	162.126	96.0667	50.8943	28.1047				2.92802	158.845	170.697	174.612	200.574	212.918	210.989	203.704	146.416	47.3865	22.1869
2.93135	171.168	180.772	179.613	198.357	200.806	189.15	164.378	102.083	56.6607	31.2706				2.93135	168.928	180.446	183.096	207.876	219.732	216.264	205.956	152.432	53.1528	25.3528
2.93469	181.016	190.246	187.8	205.289	207.223	194.052	166.359	107.798	62.5948	34.6735				2.93469	178.777	189.921	191.283	214.808	226.149	221.165	207.936	158.147	59.0869	28.7557
2.93802	190.588	199.411	195.665	211.842	213.24	198.583	168.077	113.202	68.6448	38.2971				2.93802	188.349	199.086	199.148	221.361	232.166	225.696	209.655	163.551	65.1369	32.3793
2.94135	199.85	208.237	203.189	218.011	218.853	202.749	169.546	118.286	74.7593	42.1208				2.94135	197.61	207.912	206.672	227.53	237.779	229.862	211.124	168.635	71.2515	36.203
2.94469	208.771	216.701	210.357	223.792	224.065	206.555	170.775	123.046	80.8887	46.1202				2.94469	206.532	216.376	213.84	233.311	242.991	233.669	212.353	173.395	77.3808	40.2024
2.94802	217.33	224.785	217.159	229.187	228.878	210.012	171.776	127.481	86.9861	50.2682				2.94802	215.091	224.46	220.642	238.705	247.804	237.125	213.354	177.83	83.4783	44.3504
2.95135	225.507	232.476	223.586	234.196	233.297	213.128	172.558	131.59	93.0084	54.5352				2.95135	223.268	232.15	227.069	243.715	252.223	240.241	214.136	181.939	89.5005	48.6174
2.95469	233.29	239.763	229.633	238.825	237.329	215.914	173.133	135.379	98.9164	58.8905				2.95469	231.051	239.437	233.117	248.344	256.255	243.028	214.711	185.728	95.4086	52.9727
2.95802	240.669	246.641	235.299	243.08	240.982	218.383	173.51	138.85	104.676	63.3027				2.95802	238.429	246.315	238.783	252.599	259.908	245.497	215.088	189.199	101.168	57.3849
2.96135	247.637	253.106	240.583	246.968	244.267	220.546	173.698	142.012	110.257	67.7406				2.96135	245.398	252.78	244.066	256.487	263.193	247.66	215.276	192.361	106.749	61.8228
2.96469	254.191	259.157	245.486	250.498	247.195	222.416	173.707	144.871	115.634	72.1738				2.96469	251.951	258.831	248.969	260.017	266.121	249.53	215.284	195.22	112.126	66.256
2.96802	260.329	264.795	250.012	253.678	249.778	224.006	173.544	147.435	120.787	76.5732				2.96802	258.09	264.47	253.496	263.197	268.704	251.119	215.122	197.784	117.279	70.6554
2.97135	266.053	270.024	254.168	256.52	252.029	225.327	173.22	149.715	125.699	80.9116				2.97135	263.814	269.698	257.651	266.039	270.955	252.44	214.798	200.064	122.191	74.9938
2.97469	271.366	274.848	257.959	259.034	253.961	226.391	172.741	151.72	130.358	85.1636				2.97469	269.127	274.522	261.443	268.553	272.887	253.504	214.318	202.069	126.851	79.2458
2.97802	276.271	279.274	261.395	261.231	255.588	227.211	172.114	153.46	134.756	89.3065				2.97802	274.031	278.948	264.879	270.75	274.514	254.324	213.692	203.809	131.248	83.3887
2.98135	280.774	283.31	264.485	263.122	256.923	227.797	171.348	154.945	138.886	93.32				2.98135	278.534	282.984	267.969	272.641	275.849	254.911	212.926	205.294	135.378	87.4022
2.98469	284.882	286.965	267.241	264.722	257.979	228.162	170.449	156.187	142.745	97.1863				2.98469	282.643	286.639	270.724	274.24	276.905	255.275	212.027	206.536	139.237	91.2685
2.98802	288.604	290.249	269.672	266.04	258.769	228.314	169.423	157.197	146.333	100.89				2.98802	286.365	289.924	273.156	275.559	277.695	255.428	211	207.546	142.825	94.9726
2.99135	291.95	293.175	271.792	267.09	259.306	228.266	168.275	157.986	149.65	104.42				2.99135	289.71	292.849	275.275	276.609	278.232	255.379	209.853	208.334	146.143	98.5019
2.99469	294.928	295.753	273.611	267.884	259.602	228.026	167.012	158.564	152.7	107.765				2.99469	292.689	295.428	277.095	277.403	278.528	255.139	208.59	208.913	149.192	101.847
2.99802	297.552	297.997	275.143	268.434	259.669	227.605	165.639	158.944	155.486	110.918				2.99802	295.313	297.672	278.626	277.953	278.595	254.718	207.217	209.293	151.979	105
3.00135	299.833	299.919	276.398	268.751	259.519	227.011	164.162	159.136	158.015	113.873				3.00135	297.593	299.594	279.881	278.27	278.445	254.125	205.739	209.485	154.507	107.956
3.00469	301.782	301.531	277.388	268.845	259.163	226.254	162.585	159.151	160.293	116.629				3.00469	299.542	301.206	280.871	278.364	278.089	253.367	204.163	209.5	156.785	110.711
3.00802	303.411	302.846	278.125	268.728	258.611	225.34	160.916	158.998	162.327	119.183				3.00802	301.172	302.52	281.608	278.247	277.537	252.453	202.494	209.347	158.82	113.265
3.01135	304.735	303.875	278.62	268.409	257.875	224.277	159.159	158.686	164.128	121.535				3.01135	302.495	303.55	282.103	277.928	276.801	251.391	200.737	209.035	160.62	115.617
3.01469	305.763	304.632	278.884	267.896	256.964	223.073	157.319	158.226	165.702	123.687				3.01469	303.524	304.306	282.367	277.415	275.89	250.186	198.897	208.575	162.195	117.769
3.01802	306.51	305.126	278.928	267.199	255.886	221.734	155.403	157.624	167.062	125.641				3.01802	304.271	304.801	282.411	276.718	274.812	248.847	196.981	207.973	163.554	119.724
3.02135	306.987	305.372	278.762	266.327	254.651	220.266	153.415	156.89	168.215	127.402				3.02135	304.748	305.046	282.245	275.846	273.577	247.379	194.993	207.239	164.707	121.484
3.02469	307.207	305.379	278.395	265.286	253.265	218.676	151.361	156.03	169.172	128.973				3.02469	304.967	305.053	281.879	274.805	272.191	245.789	192.939	206.379	165.664	123.055
3.02802	307.181	305.159	277.838	264.086	251.737	216.97	149.246	155.053	169.942	130.36				3.02802	304.942	304.833	281.321	273.605	270.663	244.083	190.823	205.402	166.435	124.443
3.03135	306.922	304.722	277.098	262.734	250.073	215.154	147.074	153.965	170.535	131.57				3.03135	304.683	304.397	280.582	272.253	268.999	242.268	188.652	204.314	167.028	125.653
3.03469	306.442	304.079	276.185	261.238	248.28	213.235	144.851	152.772	170.96	132.61				3.03469	304.203	303.754	279.668	270.756	267.206	240.349	186.429	203.121	167.452	126.692
3.03802	305.753	303.24	275.104	259.603	246.365	211.219	142.582	151.482	171.226	133.487				3.03802	303.513	302.915	278.588	269.122	265.291	238.333	184.16	201.83	167.718	127.569
3.04135	304.865	302.213	273.865	257.837	244.334	209.112	140.27	150.099	171.341	134.208				3.04135	302.625	301.888	277.348	267.356	263.26	236.226	181.848	200.447	167.833	128.29
3.04469	303.788	301.008	272.473	255.947	242.195	206.92	137.921	148.629	171.315	134.782				3.04469	301.548	300.682	275.957	265.466	261.121	234.034	179.499	198.978	167.807	128.864
3.04802	302.532	299.631	270.936	253.939	239.953	204.649	135.539	147.077	171.155	135.216				3.04802	300.293	299.306	274.419	263.458	258.879	231.762	177.116	197.426	167.647	129.298
3.05135	301.107	298.092	269.26	251.819	237.614	202.304	133.126	145.448	170.869	135.517				3.05135	298.868	297.766	272.743	261.338	256.54	229.418	174.704	195.797	167.361	129.6
3.05469	299.521	296.397	267.452	249.594	235.186	199.893	130.688	143.747	170.467	135.694				3.05469	297.282	296.072	270.936	259.113	254.112	227.006	172.265	194.095	166.959	129.777
3.05802	297.782	294.554	265.519	247.269	232.674	197.419	128.226	141.977	169.954	135.754				3.05802	295.542	294.229	269.003	256.788	251.6	224.532	169.804	192.326	166.446	129.836
3.06135	295.896	292.571	263.469	244.852	230.085	194.889	125.744	140.144	169.337	135.702				3.06135	293.657	292.245	266.952	254.371	249.011	222.002	167.322	190.493	165.83	129.784
3.06469	293.873	290.454	261.306	242.349	227.423	192.309	123.244	138.253	168.624	135.545				3.06469	291.634	290.129	264.79	251.868	246.35	219.422	164.822	188.602	165.117	129.628
3.06802	291.719	288.211	259.04	239.767	224.697	189.683	120.729	136.307	167.82	135.291				3.06802	289.48	287.886	262.523	249.286	243.623	216.797	162.306	186.656	164.313	129.373
3.07135	289.442	285.85	256.675	237.112	221.911	187.018	118.2	134.311	166.931	134.944				3.07135	287.203	285.524	260.159	246.631	240.837	214.131	159.777	184.66	163.423	129.027
3.07469	287.048	283.377	254.22	234.391	219.071	184.318	115.659	132.27	165.962	134.511				3.07469	284.809	283.051	257.703	243.91	237.997	211.431	157.237	182.618	162.454	128.594
3.07802	284.545	280.799	251.68	231.609	216.185	181.587	113.108	130.188	164.917	133.997				3.07802	282.305	280.474	255.164	241.128	235.111	208.7	154.686	180.537	161.409	128.079
3.08135	281.939	278.124	249.062	228.773	213.256	178.83	110.55	128.069	163.801	133.407				3.08135	279.7	277.799	252.546	238.292	232.182	205.943	152.127	178.418	160.294	127.489
3.08469	279.238	275.358	246.373	225.888	210.292	176.049	107.985	125.919	162.62	132.744				3.08469	276.998	275.033	249.856	235.407	229.218	203.163	149.563	176.268	159.112	126.827
3.08802	276.448	272.509	243.618	222.959	207.297	173.249	105.416	123.741	161.377	132.014				3.08802	274.208	272.183	247.102	232.478	226.223	200.362	146.994	174.089	157.869	126.097
3.09135	273.575	269.582	240.805	219.991	204.276	170.431	102.845	121.538	160.076	131.221				3.09135	271.336	269.256	244.288	229.51	223.202	197.544	144.423	171.887	156.568	125.303
3.09469	270.627	266.584	237.938	216.989	201.234	167.598	100.273	119.315	158.721	130.366				3.09469	268.388	266.259	241.421	226.508	220.16	194.711	141.851	169.664	155.213	124.448
3.09802	267.611	263.524	235.023	213.957	198.175	164.752	97.7025	117.076	157.315	129.455				3.09802	265.372	263.198	238.506	223.476	217.101	191.865	139.28	167.425	153.808	123.537
3.10135	264.533	260.406	232.066	210.898	195.102	161.894	95.1346	114.822	155.863	128.489				3.10135	262.294	260.08	235.549	220.417	214.028	189.007	136.712	165.171	152.355	122.571
3.10469	261.4	257.237	229.071	207.818	192.017	159.027	92.5712	112.557	154.366	127.472				3.10469	259.161	256.912	232.554	217.337	210.943	186.14	134.149	162.906	150.858	121.554
3.10802	258.219	254.024	226.043	204.718	188.924	156.151	90.014	110.284	152.828	126.407				3.10802	255.98	253.699	229.526	214.237	207.85	183.264	131.592	160.633	149.32	120.49
3.11135	254.997	250.772	222.986	201.602	185.824	153.269	87.4646	108.004	151.252	125.297				3.11135	252.758	250.447	226.469	211.121	204.75	180.383	129.042	158.353	147.744	119.38
3.11469	251.741	247.487	219.903	198.474	182.72	150.382	84.9249	105.719	149.641	124.145				3.11469	249.501	247.161	223.387	207.992	201.646	177.496	126.503	156.068	146.133	118.227
3.11802	248.455	244.172	216.798	195.334	179.613	147.492	82.3967	103.43	147.997	122.953				3.11802	246.216	243.847	220.282	204.853	198.539	174.605	123.975	153.779	144.489	117.036
3.12135	245.147	240.833	213.674	192.186	176.505	144.6	79.8818	101.139	146.324	121.725				3.12135	242.908	240.508	217.158	201.705	195.431	171.713	121.46	151.487	142.816	115.808
3.12469	241.821	237.473	210.534	189.032	173.397	141.707	77.3821	98.8452	144.624	120.463				3.12469	239.582	237.148	214.018	198.551	192.323	168.821	118.96	149.194	141.116	114.546
3.12802	238.483	234.096	207.381	185.874	170.29	138.816	74.8992	96.5503	142.901	119.17				3.12802	236.243	233.771	210.864	195.393	189.216	165.93	116.477	146.899	139.393	113.253
3.13135	235.135	230.705	204.216	182.713	167.185	135.929	72.4349	94.2545	141.157	117.849				3.13135	232.895	230.379	207.7	192.232	186.111	163.042	114.013	144.603	137.649	111.931
3.13469	231.781	227.302	201.043	179.552	164.084	133.048	69.9908	91.9579	139.396	116.502				3.13469	229.542	226.976	204.526	189.071	183.01	160.161	111.569	142.307	135.888	110.584
3.13802	228.424	223.89	197.864	176.392	160.989	130.174	67.5684	89.6612	137.62	115.131				3.13802	226.185	223.565	201.347	185.911	179.915	157.287	109.146	140.01	134.112	109.213
3.14135	225.067	220.473	194.68	173.236	157.9	127.311	65.169	87.3649	135.833	113.739				3.14135	222.828	220.147	198.164	182.754	176.826	154.424	106.747	137.714	132.325	107.821
3.14469	221.712	217.051	191.494	170.084	154.819	124.46	62.7941	85.0698	134.036	112.329				3.14469	219.473	216.725	194.978	179.603	173.745	151.573	104.372	135.419	130.529	106.411
3.14802	218.36	213.628	188.309	166.94	151.748	121.624	60.4449	82.7768	132.233	110.903				3.14802	216.12	213.302	191.792	176.459	170.674	148.738	102.023	133.126	128.725	104.985
3.15135	215.012	210.204	185.125	163.805	148.689	118.806	58.1225	80.4873	130.424	109.462				3.15135	212.772	209.879	188.608	173.324	167.615	145.92	99.7003	130.836	126.917	103.545
3.15469	211.669	206.783	181.945	160.681	145.645	116.008	55.8277	78.2024	128.613	108.011				3.15469	209.43	206.458	185.429	170.2	164.571	143.121	97.4055	128.551	125.105	102.093
3.15802	208.333	203.366	178.771	157.57	142.617	113.23	53.5614	75.9238	126.799	106.549				3.15802	206.093	203.041	182.254	167.089	161.543	140.344	95.1392	126.273	123.291	100.632
3.16135	205.003	199.955	175.605	154.474	139.607	110.477	51.3242	73.6529	124.986	105.081				3.16135	202.764	199.63	179.088	163.993	158.533	137.59	92.902	124.002	121.478	99.1629
3.16469	201.681	196.552	172.449	151.395	136.619	107.748	49.1165	71.3915	123.173	103.606				3.16469	199.441	196.226	175.932	160.914	155.545	134.862	90.6943	121.74	119.665	97.6886
3.16802	198.366	193.158	169.305	148.335	133.653	105.046	46.9386	69.141	121.361	102.128				3.16802	196.127	192.833	172.788	157.853	152.579	132.16	88.5164	119.49	117.854	96.2101
3.17135	195.061	189.776	166.174	145.295	130.712	102.373	44.7906	66.9032	119.553	100.647				3.17135	192.821	189.451	169.658	154.814	149.638	129.487	86.3684	117.252	116.045	94.7289
3.17469	191.765	186.408	163.06	142.279	127.798	99.7297	42.6727	64.6799	117.747	99.164				3.17469	189.526	186.083	166.544	151.798	146.724	126.843	84.2505	115.029	114.239	93.2462
3.17802	188.481	183.057	159.964	139.287	124.913	97.1172	40.5847	62.4725	115.946	97.6808				3.17802	186.241	182.731	163.448	148.806	143.839	124.231	82.1625	112.821	112.438	91.763
3.18135	185.209	179.723	156.888	136.322	122.058	94.5368	38.5267	60.2829	114.148	96.198				3.18135	182.97	179.398	160.372	145.841	140.984	121.65	80.1045	110.632	110.64	90.2802
3.18469	181.952	176.41	153.834	133.385	119.236	91.9893	36.4984	58.1126	112.354	94.7163				3.18469	179.713	176.085	157.318	142.904	138.162	119.103	78.0762	108.462	108.846	88.7985
3.18802	178.712	173.119	150.803	130.477	116.447	89.4752	34.5	55.9632	110.564	93.2365				3.18802	176.473	172.794	154.287	139.996	135.373	116.589	76.0778	106.312	107.056	87.3187
3.19135	175.491	169.853	147.798	127.6	113.693	86.9949	32.5311	53.8361	108.779	91.7593				3.19135	173.252	169.528	151.281	137.119	132.619	114.108	74.109	104.185	105.271	85.8415
3.19469	172.292	166.614	144.818	124.755	110.975	84.5485	30.5918	51.7327	106.998	90.2851				3.19469	170.053	166.288	148.302	134.273	129.901	111.662	72.1696	102.082	103.491	84.3673
3.19802	169.117	163.402	141.867	121.942	108.294	82.1359	28.6817	49.6539	105.223	88.8147				3.19802	166.877	163.076	145.351	131.461	127.22	109.249	70.2595	100.003	101.715	82.8969
3.20135	165.967	160.22	138.946	119.164	105.65	79.7569	26.8006	47.6009	103.453	87.3485				3.20135	163.728	159.895	142.429	128.683	124.576	106.87	68.3784	97.9499	99.9447	81.4307
3.20469	162.847	157.07	136.055	116.42	103.044	77.4112	24.9482	45.5744	101.689	85.887				3.20469	160.607	156.744	139.538	125.939	121.97	104.525	66.526	95.9234	98.1808	79.9692
3.20802	159.757	153.952	133.196	113.712	100.475	75.0986	23.1242	43.575	99.9319	84.4306				3.20802	157.517	153.626	136.679	123.231	119.401	102.212	64.702	93.924	96.424	78.5128
3.21135	156.699	150.869	130.37	111.039	97.9448	72.8188	21.3282	41.6033	98.1833	82.9799				3.21135	154.46	150.543	133.853	120.558	116.871	99.9322	62.906	91.9523	94.6754	77.0621
3.21469	153.677	147.821	127.577	108.403	95.4521	70.5713	19.5601	39.6596	96.4437	81.5351				3.21469	151.437	147.495	131.06	117.922	114.378	97.6847	61.1379	90.0085	92.9358	75.6173
3.21802	150.69	144.809	124.819	105.804	92.9969	68.3558	17.8196	37.7439	94.714	80.0968				3.21802	148.451	144.484	128.302	115.323	111.923	95.4692	59.3975	88.0929	91.2062	74.1791
3.22135	147.741	141.835	122.096	103.241	90.5787	66.1719	16.1066	35.8565	92.9953	78.6657				3.22135	145.502	141.51	125.579	112.76	109.505	93.2853	57.6844	86.2055	89.4875	72.7479
3.22469	144.831	138.899	119.408	100.716	88.1971	64.0193	14.4209	33.9972	91.2884	77.2424				3.22469	142.591	138.573	122.891	110.235	107.123	91.1326	55.9987	84.3462	87.7805	71.3246
3.22802	141.959	136.001	116.755	98.2277	85.8514	61.8975	12.7625	32.1658	89.5942	75.8278				3.22802	139.72	135.676	120.239	107.747	104.777	89.0108	54.3403	82.5148	86.0863	69.91
3.23135	139.127	133.143	114.139	95.7764	83.5412	59.8061	11.1313	30.3619	87.9136	74.4225				3.23135	136.887	132.817	117.622	105.295	102.467	86.9195	52.7091	80.7108	84.4058	68.5047
3.23469	136.334	130.323	111.558	93.362	81.2656	57.745	9.52739	28.5849	86.2477	73.0274				3.23469	134.095	129.997	115.042	102.881	100.192	84.8584	51.1052	78.9338	82.7399	67.1096
3.23802	133.58	127.542	109.014	90.9842	79.0243	55.7138	7.95066	26.8342	84.5973	71.6434				3.23802	131.341	127.217	112.497	100.503	97.9503	82.8272	49.5285	77.1832	81.0895	65.7256
3.24135	130.865	124.801	106.505	88.6428	76.8164	53.7124	6.40118	25.1094	82.9635	70.271				3.24135	128.625	124.475	109.989	98.1616	95.7424	80.8257	47.979	75.4583	79.4557	64.3532
3.24469	128.187	122.098	104.033	86.3374	74.6415	51.7408	4.87888	23.4098	81.347	68.911				3.24469	125.948	121.773	107.516	95.8563	93.5676	78.8541	46.4567	73.7587	77.8392	62.9932
3.24802	125.546	119.434	101.597	84.068	72.4992	49.7989	3.38382	21.7347	79.7489	67.5641				3.24802	123.307	119.109	105.08	93.5869	91.4252	76.9123	44.9616	72.0837	76.241	61.6463
3.25135	122.941	116.809	99.1959	81.8341	70.389	47.8869	1.91587	20.0838	78.1696	66.2308				3.25135	120.702	116.484	102.679	91.3529	89.315	75.0003	43.4937	70.4327	74.6617	60.313
3.25469	120.371	114.222	96.8309	79.6355	68.3107	46.0049	0.474989	18.4566	76.6097	64.9117				3.25469	118.132	113.897	100.314	89.1544	87.2367	73.1183	42.0528	68.8055	73.1019	58.9939
3.25802	117.835	111.674	94.5013	77.472	66.2642	44.1529	-0.938773	16.8528	75.0697	63.6075				3.25802	115.595	111.348	97.9847	86.9908	85.1902	71.2663	40.639	67.2017	71.5619	57.6897
3.26135	115.332	109.162	92.2066	75.3433	64.2492	42.331	-2.32553	15.2721	73.5499	62.3186				3.26135	113.092	108.837	95.69	84.8622	83.1752	69.4444	39.2523	65.621	70.0421	56.4008
3.26469	112.861	106.688	89.9467	73.2493	62.2658	40.5393	-3.68541	13.7142	72.0506	61.0457				3.26469	110.622	106.362	93.4301	82.7682	81.1918	67.6527	37.8924	64.0631	68.5428	55.1279
3.26802	110.423	104.25	87.7213	71.1898	60.314	38.7779	-5.01847	12.1789	70.5721	59.7894				3.26802	108.183	103.925	91.2047	80.7087	79.24	65.8913	36.5593	62.5278	67.0643	53.8716
3.27135	108.015	101.849	85.5302	69.1648	58.3938	37.0468	-6.32495	10.666	69.1147	58.5501				3.27135	105.776	101.524	89.0136	78.6836	77.3199	64.1602	35.2529	61.015	65.6068	52.6323
3.27469	105.639	99.4844	83.3732	67.174	56.5052	35.346	-7.60496	9.17536	67.6785	57.3283				3.27469	103.399	99.1589	86.8567	76.6929	75.4312	62.4594	33.9729	59.5243	64.1706	51.4105
3.27802	103.293	97.1556	81.2504	65.2176	54.6482	33.6757	-8.85874	7.70676	66.2636	56.1242				3.27802	101.053	96.83	84.7338	74.7364	73.5742	60.7891	32.7191	58.0557	62.7558	50.2064
3.28135	100.977	94.8626	79.1613	63.2954	52.8229	32.0358	-10.0865	6.26022	64.8702	54.9381				3.28135	98.738	94.5371	82.6448	72.8142	71.7489	59.1491	31.4913	56.6092	61.3624	49.0203
3.28469	98.6923	92.6056	77.1061	61.4073	51.0292	30.4262	-11.2884	4.83572	63.4983	53.77				3.28469	96.453	92.28	80.5895	70.9262	69.9552	57.5396	30.2894	55.1847	59.9904	47.8522
3.28802	96.4378	90.3844	75.0847	59.5535	49.2671	28.847	-12.4647	3.43329	62.1474	52.6201				3.28802	94.1985	90.0588	78.5681	69.0724	68.1931	55.9604	29.1131	53.7822	58.6396	46.7023
3.29135	94.2141	88.199	73.0969	57.7337	47.5367	27.298	-13.6157	2.05296	60.8174	51.4883				3.29135	91.9748	87.8735	76.5803	67.2525	66.4627	54.4114	27.9621	52.4019	57.3096	45.5706
3.29469	92.0216	86.0495	71.1427	55.9477	45.8377	25.7789	-14.7417	0.694931	59.508	50.3748				3.29469	89.7822	85.7239	74.6261	65.4666	64.7637	52.8923	26.8362	51.0439	56.0001	44.457
3.29802	89.8606	83.9359	69.2219	54.1956	44.1703	24.2897	-15.8429	-0.64069	58.2185	49.2795				3.29802	87.6212	83.6103	72.7053	63.7144	63.0963	51.403	25.735	49.7082	54.7107	43.3617
3.30135	87.7314	81.858	67.3345	52.4771	42.5343	22.8299	-16.9196	-1.95384	56.9488	48.2025				3.30135	85.4921	81.5324	70.8179	61.9959	61.4603	49.9433	24.6583	48.3951	53.4409	42.2847
3.30469	85.6346	79.8157	65.4803	50.792	40.9296	21.3993	-17.9721	-3.24446	55.6983	47.1435				3.30469	83.3953	79.4902	68.9637	60.3108	59.8556	48.5126	23.6057	47.1045	52.1905	41.2257
3.30802	83.5707	77.8092	63.6593	49.1401	39.356	19.9974	-19.0008	-4.51243	54.4669	46.1026				3.30802	81.3313	77.4837	67.1427	58.659	58.282	47.1108	22.577	45.8365	50.9591	40.1848
3.31135	81.5398	75.8381	61.8713	47.5213	37.8134	18.6242	-20.0061	-5.75781	53.2542	45.0795				3.31135	79.3004	75.5126	65.3547	57.0402	56.7394	45.7376	21.5718	44.5911	49.7464	39.1617
3.31469	79.5423	73.9025	60.1162	45.9353	36.3016	17.2793	-20.9881	-6.9806	52.06	44.0739				3.31469	77.3029	73.577	63.5996	55.4542	55.2276	44.3927	20.5897	43.3683	48.5522	38.1561
3.31802	77.5785	72.0024	58.394	44.382	34.8202	15.9624	-21.9473	-8.1808	50.884	43.0856				3.31802	75.3392	71.6768	61.8774	53.9009	53.7462	43.0758	19.6305	42.1681	47.3762	37.1678
3.32135	75.6488	70.1373	56.7042	42.8611	33.3691	14.6734	-22.8839	-9.35841	49.7258	42.1143				3.32135	73.4094	69.8118	60.1876	52.38	52.2951	41.7868	18.6939	40.9905	46.218	36.1965
3.32469	73.7532	68.3075	55.0469	41.3724	31.948	13.4119	-23.7982	-10.5135	48.5853	41.1597				3.32469	71.5138	67.9819	58.5303	50.8913	50.874	40.5253	17.7796	39.8354	45.0774	35.2419
3.32802	71.8918	66.5125	53.4216	39.9157	30.5565	12.1776	-24.6906	-11.6463	47.462	40.2215				3.32802	69.6524	66.187	56.905	49.4345	49.4825	39.291	16.8872	38.7027	43.9542	34.3037
3.33135	70.0647	64.7524	51.8283	38.4905	29.1943	10.9702	-25.5611	-12.7567	46.3557	39.2994				3.33135	67.8254	64.4268	55.3117	48.0094	48.1203	38.0836	16.0167	37.5922	42.8479	33.3816
3.33469	68.2719	63.0268	50.2666	37.0967	27.861	9.78953	-26.4102	-13.845	45.2663	38.3932				3.33469	66.0325	62.7013	53.75	46.6156	46.787	36.9029	15.1676	36.5039	41.7584	32.4754
3.33802	66.5132	61.3357	48.7362	35.7339	26.5562	8.6351	-27.2382	-14.9115	44.1934	37.5029				3.33802	64.2738	61.0101	52.2196	45.2528	45.4822	35.7485	14.3396	35.4375	40.6856	31.5851
3.34135	64.7886	59.6786	47.2369	34.4018	25.2794	7.50655	-28.0454	-15.9563	43.1372	36.6281				3.34135	62.5492	59.3531	50.7203	43.9207	44.2054	34.6199	13.5324	34.3927	39.6293	30.7103
3.34469	63.0977	58.0555	45.7684	33.1	24.0302	6.40363	-28.8321	-16.9796	42.0976	35.7687				3.34469	60.8584	57.7299	49.2519	42.6189	42.9562	33.517	12.7457	33.3693	38.5897	29.8509
3.34802	61.4404	56.4659	44.3307	31.8282	22.8083	5.32579	-29.5987	-17.9818	41.0746	34.9244				3.34802	59.2011	56.1403	47.8141	41.347	41.7343	32.4392	11.9792	32.3671	37.5667	29.0066
3.35135	59.8164	54.9095	42.9232	30.5859	21.6129	4.27288	-30.3454	-18.963	40.0683	34.095				3.35135	57.5771	54.584	46.4066	40.1047	40.539	31.3863	11.2324	31.3859	36.5605	28.1773
3.35469	58.2255	53.3861	41.5458	29.3726	20.444	3.24452	-31.0727	-19.9235	39.0788	33.2804				3.35469	55.9861	53.0605	45.0292	38.8915	39.3701	30.3579	10.5051	30.4254	35.5709	27.3626
3.35802	56.6673	51.8951	40.1983	28.1881	19.3011	2.24036	-31.7808	-20.8635	38.106	32.4801				3.35802	54.4279	51.5696	43.6817	37.707	38.2271	29.3537	9.79698	29.4855	34.5982	26.5623
3.36135	55.1417	50.4363	38.8801	27.0317	18.1839	1.2601	-32.4702	-21.7832	37.1499	31.6942				3.36135	52.9023	50.1108	42.3635	36.5506	37.1099	28.3735	9.10765	28.5658	33.6421	25.7764
3.36469	53.6485	49.0091	37.5909	25.903	17.092	0.303328	-33.141	-22.6828	36.2104	30.9224				3.36469	51.4091	48.6835	41.0743	35.4218	36.018	27.4167	8.43686	27.6661	32.7026	25.0046
3.36802	52.1872	47.613	36.3303	24.8014	16.0252	-0.63026	-33.7935	-23.5627	35.2875	30.1645				3.36802	49.9479	47.2875	39.8138	34.3203	34.9512	26.4831	7.78431	26.7863	31.7796	24.2467
3.37135	50.7576	46.2476	35.098	23.7266	14.983	-1.54114	-34.4282	-24.4229	34.381	29.4205				3.37135	48.5183	45.922	38.5814	33.2455	33.909	25.5722	7.14964	25.9261	30.8732	23.5027
3.37469	49.3594	44.9123	33.8935	22.6781	13.9652	-2.42949	-35.0453	-25.2638	33.491	28.6903				3.37469	47.12	44.5867	37.3769	32.197	32.8913	24.6839	6.53255	25.0851	29.9831	22.7725
3.37802	47.992	43.6066	32.7164	21.6556	12.9715	-3.29578	-35.6451	-26.0857	32.6173	27.9738				3.37802	45.7526	43.281	36.1998	31.1744	31.8975	23.8176	5.93269	24.2632	29.1094	22.056
3.38135	46.6552	42.3301	31.5663	20.6586	12.0013	-4.14038	-36.228	-26.8888	31.7599	27.2707				3.38135	44.4158	42.0045	35.0497	30.1774	30.9273	22.973	5.34981	23.4601	28.2521	21.3529
3.38469	45.3484	41.0824	30.4429	19.6866	11.0543	-4.96352	-36.7943	-27.6735	30.9188	26.5811				3.38469	43.1091	40.7568	33.9263	29.2055	29.9804	22.1499	4.78351	22.6755	27.411	20.6633
3.38802	44.0713	39.8629	29.3457	18.7396	10.1302	-5.76568	-37.3444	-28.4399	30.0941	25.9048				3.38802	41.8319	39.5374	32.8291	28.2585	29.0563	21.3477	4.23342	21.9091	26.5862	19.987
3.39135	42.8233	38.6714	28.2744	17.8171	9.22853	-6.54703	-37.8785	-29.1882	29.2854	25.2415				3.39135	40.5839	38.3459	31.7578	27.3359	28.1546	20.5663	3.69936	21.1607	25.7776	19.3237
3.39469	41.6042	37.5074	27.2285	16.9187	8.34882	-7.30801	-38.397	-29.9188	28.4928	24.5913				3.39469	39.3648	37.1819	30.7119	26.4375	27.2748	19.8054	3.18086	20.4301	24.985	18.6735
3.39802	40.4135	36.3706	26.2077	16.044	7.49081	-8.04883	-38.9002	-30.632	27.7161	23.9539				3.39802	38.1742	36.0451	29.6911	25.5628	26.4168	19.0645	2.67762	19.717	24.2082	18.0361
3.40135	39.251	35.2606	25.2115	15.1926	6.65408	-8.76993	-39.3884	-31.3278	26.9551	23.3293				3.40135	37.0117	34.935	28.6949	24.7114	25.5801	18.3434	2.1894	19.0211	23.4472	17.4115
3.40469	38.1163	34.1769	24.2394	14.3641	5.83827	-9.47165	-39.862	-32.0067	26.2096	22.7174				3.40469	35.877	33.8514	27.7228	23.8829	24.7643	17.6417	1.71584	18.3422	22.7017	16.7996
3.40802	37.0092	33.1193	23.2912	13.558	5.04303	-10.1544	-40.3211	-32.669	25.4795	22.1181				3.40802	34.7698	32.7938	26.7746	23.0769	23.9691	16.959	1.2567	17.6799	21.9716	16.2003
3.41135	35.929	32.0874	22.3664	12.7741	4.26787	-10.8185	-40.7662	-33.3149	24.7645	21.5312				3.41135	33.6897	31.7618	25.8498	22.2929	23.1939	16.2948	0.811577	17.0341	21.2567	15.6134
3.41469	34.8755	31.0808	21.4645	12.0116	3.51238	-11.4645	-41.1976	-33.9447	24.0646	20.9566				3.41469	32.6362	30.7552	24.9479	21.5304	22.4384	15.6488	0.380218	16.4042	20.5567	15.0388
3.41802	33.8482	30.099	20.5853	11.2703	2.77621	-12.0927	-41.6155	-34.5588	23.3795	20.3941				3.41802	31.6089	29.7735	24.0687	20.7892	21.7022	15.0207	-0.0376701	15.7902	19.8717	14.4764
3.42135	32.8466	29.1418	19.7282	10.5498	2.05886	-12.7034	-42.0202	-35.1574	22.7091	19.8435				3.42135	30.6072	28.8163	23.2117	20.0687	20.9849	14.41	-0.442386	15.1916	19.2012	13.9257
3.42469	31.8701	28.2087	18.8929	9.84961	1.36	-13.2971	-42.4121	-35.7407	22.0531	19.3046				3.42469	29.6307	27.8832	22.3763	19.3685	20.286	13.8162	-0.834286	14.6083	18.5453	13.3868
3.42802	30.9182	27.2993	18.0789	9.16916	0.679135	-13.8742	-42.7914	-36.309	21.4114	18.7772				3.42802	28.6789	26.9737	21.5623	18.688	19.6052	13.2392	-1.21361	14.0399	17.9035	12.8594
3.43135	29.9906	26.4131	17.2857	8.50809	0.0157952	-14.4348	-43.1585	-36.8626	20.7835	18.2611				3.43135	27.7513	26.0876	20.7691	18.0269	18.9418	12.6786	-1.58066	13.4863	17.2757	12.3433
3.43469	29.0867	25.5498	16.513	7.86597	-0.630319	-14.9794	-43.5136	-37.4017	20.1696	17.7562				3.43469	26.8474	25.2242	19.9965	17.3848	18.2957	12.134	-1.93578	12.9472	16.6617	11.8384
3.43802	28.206	24.7087	15.7603	7.24226	-1.25968	-15.5083	-43.857	-37.9266	19.5692	17.2622				3.43802	25.9666	24.3831	19.2437	16.7611	17.6663	11.6051	-2.27916	12.4223	16.0613	11.3444
3.44135	27.3481	23.8895	15.0272	6.63656	-1.87272	-16.0217	-44.189	-38.4377	18.9821	16.7792				3.44135	25.1088	23.564	18.5106	16.1554	17.0533	11.0917	-2.61122	11.9113	15.4743	10.8614
3.44469	26.5127	23.0917	14.3132	6.0485	-2.46978	-16.52	-44.5101	-38.9351	18.4084	16.3069				3.44469	24.2733	22.7662	17.7966	15.5674	16.4562	10.5934	-2.93225	11.4139	14.9005	10.3891
3.44802	25.6992	22.3148	13.6181	5.47761	-3.05122	-17.0034	-44.8202	-39.4192	17.8477	15.8451				3.44802	23.4599	21.9893	17.1015	14.9965	15.8748	10.11	-3.24243	10.9297	14.3398	9.92733
3.45135	24.9075	21.5585	12.9415	4.92352	-3.61747	-17.4721	-45.12	-39.8904	17.3	15.3938				3.45135	22.6681	21.2329	16.425	14.4424	15.3086	9.64123	-3.54218	10.4585	13.7922	9.47601
3.45469	24.137	20.8222	12.283	4.38589	-4.16881	-17.9268	-45.4095	-40.3489	16.7651	14.9527				3.45469	21.8976	20.4966	15.7664	13.9048	14.7572	9.18663	-3.83168	10.0001	13.2573	9.03487
3.45802	23.3874	20.1055	11.6423	3.86435	-4.70573	-18.3675	-45.6891	-40.795	16.243	14.5216				3.45802	21.1481	19.78	15.1258	13.3832	14.2203	8.74591	-4.11129	9.55397	12.7351	8.60381
3.46135	22.6584	19.4082	11.019	3.35842	-5.22852	-18.7945	-45.9591	-41.2289	15.7333	14.1004				3.46135	20.4191	19.0827	14.5024	12.8773	13.6975	8.31884	-4.38124	9.12005	12.2254	8.18259
3.46469	21.9495	18.7299	10.4126	2.86782	-5.73748	-19.2084	-46.2196	-41.6509	15.2359	13.6888				3.46469	19.7102	18.4043	13.896	12.3867	13.1885	7.90501	-4.64177	8.69805	11.728	7.77102
3.46802	21.2604	18.0699	9.82291	2.39205	-6.23298	-19.6093	-46.471	-42.0613	14.7506	13.2867				3.46802	19.0211	17.7444	13.3063	11.9109	12.693	7.50411	-4.89318	8.28767	11.2427	7.36892
3.47135	20.5907	17.4282	9.24933	1.93077	-6.7153	-19.9976	-46.7136	-42.4602	14.2772	12.894				3.47135	18.3514	17.1026	12.7327	11.4496	12.2107	7.11578	-5.13577	7.88873	10.7693	6.97619
3.47469	19.94	16.8042	8.69161	1.4835	-7.18486	-20.3737	-46.9475	-42.8479	13.8153	12.5104				3.47469	17.7007	16.4786	12.175	11.0024	11.7412	6.73968	-5.36972	7.50101	10.3075	6.59263
3.47802	19.308	16.1974	8.14927	1.04982	-7.64197	-20.7379	-47.1731	-43.2248	13.3651	12.1359				3.47802	17.0686	15.8719	11.6327	10.5687	11.2841	6.37549	-5.59533	7.12413	9.85724	6.21808
3.48135	18.6941	15.6077	7.622	0.629306	-8.08698	-21.0904	-47.3907	-43.591	12.9262	11.7701				3.48135	16.4548	15.2822	11.1054	10.1482	10.839	6.02293	-5.81288	6.75797	9.41831	5.85234
3.48469	18.0981	15.0345	7.10946	0.22167	-8.52019	-21.4316	-47.6004	-43.9467	12.4984	11.413				3.48469	15.8587	14.7089	10.5929	9.74053	10.4058	5.68175	-6.02263	6.40225	8.99059	5.49519
3.48802	17.5195	14.4774	6.61135	-0.173509	-8.94189	-21.7617	-47.8027	-44.2923	12.0817	11.0643				3.48802	15.2802	14.1519	10.0948	9.34535	9.98414	5.35166	-6.22493	6.05667	8.57389	5.1465
3.49135	16.958	13.9362	6.1273	-0.556588	-9.35251	-22.081	-47.9978	-44.6279	11.6759	10.7238				3.49135	14.7187	13.6106	9.61071	8.96227	9.57352	5.03242	-6.41996	5.72103	8.16804	4.80604
3.49469	16.4133	13.4103	5.65696	-0.927806	-9.75227	-22.3897	-48.1858	-44.9539	11.2807	10.3914				3.49469	14.1739	13.0847	9.14037	8.59106	9.17375	4.72373	-6.60801	5.39505	7.77286	4.47363
3.49802	15.8848	12.8995	5.20009	-1.28752	-10.1414	-22.688	-48.3671	-45.2704	10.896	10.0669				3.49802	13.6455	12.5739	8.6835	8.23134	8.78459	4.42541	-6.78927	5.07855	7.38811	4.14914
3.50135	15.3723	12.4034	4.75621	-1.63597	-10.5204	-22.9762	-48.5418	-45.5776	10.5215	9.75019				3.50135	13.1329	12.0778	8.23963	7.88289	8.40563	4.13716	-6.96403	4.77129	7.01362	3.8324
3.50469	14.8752	11.9216	4.32497	-1.97351	-10.8892	-23.2547	-48.7104	-45.8759	10.1569	9.44108				3.50469	12.6359	11.5961	7.80839	7.54535	8.03679	3.85869	-7.13259	4.47303	6.64908	3.52329
3.50802	14.3933	11.454	3.90595	-2.30044	-11.2484	-23.5236	-48.8729	-46.1655	9.8021	9.13942				3.50802	12.1539	11.1284	7.38937	7.21842	7.67767	3.58981	-7.29507	4.18347	6.29425	3.22163
3.51135	13.926	11	3.49885	-2.61718	-11.5979	-23.7831	-49.0296	-46.4464	9.45687	8.84509				3.51135	11.6866	10.6744	6.98227	6.90168	7.32809	3.33023	-7.45183	3.90255	5.94902	2.9273
3.51469	13.4729	10.5594	3.10326	-2.92397	-11.9382	-24.0338	-49.1808	-46.719	9.12106	8.55803				3.51469	11.2336	10.2338	6.58667	6.5949	6.98781	3.07959	-7.60299	3.62998	5.61321	2.64025
3.51802	13.0337	10.1318	2.71881	-3.22115	-12.2694	-24.2758	-49.3267	-46.9833	8.79443	8.27801				3.51802	10.7943	9.80628	6.20222	6.29771	6.65665	2.8376	-7.7489	3.36564	5.28657	2.36022
3.52135	12.608	9.71705	2.3452	-3.5091	-12.5917	-24.5094	-49.4675	-47.2397	8.47685	8.00478				3.52135	10.3686	9.39149	5.82862	6.00976	6.3343	2.60395	-7.88969	3.10922	4.969	2.087
3.52469	12.1955	9.31466	1.98215	-3.78811	-12.9055	-24.7349	-49.6035	-47.4883	8.16822	7.73829				3.52469	9.95618	8.9891	5.46557	5.73075	6.02055	2.37846	-8.02565	2.86067	4.66037	1.8205
3.52802	11.7959	8.92437	1.62929	-4.05854	-13.2109	-24.9526	-49.7347	-47.7291	7.86835	7.4783				3.52802	9.55659	8.5988	5.11271	5.46032	5.71513	2.16079	-8.1569	2.6198	4.3605	1.56051
3.53135	11.409	8.54588	1.28645	-4.32056	-13.5082	-25.1628	-49.8615	-47.9625	7.577	7.22462				3.53135	9.16964	8.22031	4.76986	5.1983	5.41782	1.95062	-8.28367	2.38639	4.06915	1.30683
3.53469	11.0345	8.17883	0.953317	-4.57454	-13.7976	-25.3655	-49.9839	-48.1887	7.29412	6.97708				3.53469	8.79514	7.85327	4.43673	4.94432	5.12838	1.74785	-8.4061	2.16025	3.78627	1.05929
3.53802	10.6722	7.82299	0.629783	-4.8207	-14.0794	-25.5613	-50.1022	-48.4078	7.01952	6.73556				3.53802	8.43281	7.49743	4.1132	4.69816	4.84663	1.55205	-8.52442	1.94114	3.51167	0.817776
3.54135	10.3219	7.478	0.315607	-5.05924	-14.3537	-25.7503	-50.2166	-48.62	6.75285	6.49995				3.54135	8.08251	7.15244	3.79902	4.45962	4.57233	1.3631	-8.6388	1.72895	3.245	0.582159
3.54469	9.98318	7.14362	0.01055	-5.29051	-14.6207	-25.9327	-50.3271	-48.8256	6.4941	6.27005				3.54469	7.74384	6.81806	3.49396	4.22835	4.3053	1.18071	-8.74931	1.52338	2.98625	0.352263
3.54802	9.65595	6.81961	-0.285625	-5.51468	-14.8807	-26.1087	-50.4341	-49.0248	6.24305	6.04582				3.54802	7.41661	6.49405	3.19779	4.00418	4.04531	1.00464	-8.8563	1.32418	2.7352	0.128031
3.55135	9.33993	6.50561	-0.573039	-5.73194	-15.1339	-26.2787	-50.5376	-49.2176	5.99957	5.82713				3.55135	7.10058	6.18005	2.91038	3.78692	3.79211	0.834703	-8.95983	1.1313	2.49171	-0.0906587
3.55469	9.03469	6.20133	-0.851989	-5.94252	-15.3804	-26.4427	-50.6379	-49.4044	5.76347	5.61386				3.55469	6.79535	5.87577	2.63143	3.57634	3.54558	0.670671	-9.06008	0.944495	2.25562	-0.303924
3.55802	8.73995	5.90658	-1.12271	-6.14673	-15.6205	-26.6011	-50.7351	-49.5853	5.53453	5.40584				3.55802	6.5006	5.58102	2.3607	3.37213	3.30549	0.512302	-9.1573	0.763655	2.02668	-0.511944
3.56135	8.45546	5.62102	-1.38539	-6.34462	-15.8544	-26.754	-50.8294	-49.7603	5.31262	5.20301				3.56135	6.21611	5.29546	2.09802	3.17425	3.07167	0.359416	-9.25159	0.588596	1.80477	-0.714779
3.56469	8.1808	5.34433	-1.64026	-6.53654	-16.0821	-26.9016	-50.921	-49.9297	5.09763	5.00518				3.56469	5.94145	5.01877	1.84315	2.98232	2.84392	0.211775	-9.34315	0.419199	1.58978	-0.912607
3.56802	7.91574	5.07635	-1.8875	-6.72263	-16.3039	-27.0441	-51.0099	-50.0935	4.88925	4.81224				3.56802	5.67639	4.75079	1.59591	2.79623	2.62213	0.0692606	-9.43208	0.255406	1.3814	-1.10555
3.57135	7.65997	4.81683	-2.12747	-6.90311	-16.5199	-27.1817	-51.0962	-50.2519	4.68749	4.62413				3.57135	5.42063	4.49127	1.35595	2.61575	2.40612	-0.0683665	-9.51838	0.0970364	1.17964	-1.29366
3.57469	7.41321	4.56542	-2.36034	-7.07823	-16.7303	-27.3146	-51.1801	-50.405	4.49198	4.44072				3.57469	5.17386	4.23986	1.12307	2.44063	2.19572	-0.201225	-9.60231	-0.056088	0.984132	-1.47706
3.57802	7.17509	4.32187	-2.58636	-7.24804	-16.9351	-27.4429	-51.2617	-50.5531	4.30274	4.26179				3.57802	4.93574	3.99631	0.89705	2.27082	1.99097	-0.329494	-9.68391	-0.204146	0.794888	-1.656
3.58135	6.94549	4.0859	-2.80571	-7.41285	-17.1344	-27.5667	-51.3411	-50.6962	4.11946	4.08733				3.58135	4.70614	3.76034	0.677705	2.10601	1.79166	-0.453353	-9.76324	-0.347257	0.611603	-1.83046
3.58469	6.724	3.85737	-3.01856	-7.57283	-17.3283	-27.6863	-51.4182	-50.8346	3.94219	3.91716				3.58469	4.48465	3.53181	0.464857	1.94603	1.59776	-0.57292	-9.84037	-0.485659	0.434339	-2.00063
3.58802	6.51038	3.63594	-3.22503	-7.7281	-17.5169	-27.8017	-51.4933	-50.9683	3.77065	3.75116				3.58802	4.27103	3.31038	0.258386	1.79076	1.40917	-0.688314	-9.91547	-0.619411	0.262797	-2.16663
3.59135	6.3045	3.42149	-3.42536	-7.87884	-17.7003	-27.9132	-51.5664	-51.0977	3.60489	3.58933				3.59135	4.06516	3.09592	0.0580549	1.64002	1.22577	-0.799835	-9.98861	-0.748754	0.0970364	-2.32846
3.59469	6.10596	3.2137	-3.61961	-8.02517	-17.8785	-28.0208	-51.6378	-51.2227	3.44467	3.4315				3.59469	3.86661	2.88814	-0.136197	1.49369	1.04749	-0.907421	-10.06	-0.873804	-0.0631809	-2.48629
3.59802	5.91469	3.01242	-3.80796	-8.16733	-18.052	-28.1248	-51.7074	-51.3435	3.28994	3.2776				3.59802	3.67534	2.68686	-0.324547	1.35154	0.874043	-1.01143	-10.1296	-0.994563	-0.217915	-2.64019
3.60135	5.73033	2.81739	-3.99047	-8.30537	-18.2207	-28.2253	-51.7754	-51.4602	3.14051	3.12757				3.60135	3.49098	2.49183	-0.507057	1.21349	0.705361	-1.11192	-10.1976	-1.11127	-0.367343	-2.79021
3.60469	5.55277	2.62833	-4.16726	-8.43948	-18.3848	-28.3224	-51.8419	-51.5729	2.99621	2.98136				3.60469	3.31342	2.30277	-0.683844	1.07938	0.54127	-1.20902	-10.2641	-1.22392	-0.511646	-2.93642
3.60802	5.38176	2.4451	-4.33838	-8.56972	-18.5443	-28.4163	-51.9071	-51.6815	2.85697	2.83885				3.60802	3.14242	2.11954	-0.854969	0.949144	0.381708	-1.30296	-10.3293	-1.33258	-0.650883	-3.07894
3.61135	5.21713	2.26754	-4.50391	-8.69626	-18.6995	-28.5072	-51.971	-51.7864	2.72256	2.69997				3.61135	2.97779	1.94198	-1.02049	0.822604	0.226557	-1.39385	-10.3932	-1.43743	-0.785291	-3.21782
3.61469	5.05877	2.0954	-4.66406	-8.8191	-18.8504	-28.5951	-52.0337	-51.8875	2.59292	2.56461				3.61469	2.81942	1.76984	-1.18065	0.699759	0.0755787	-1.48177	-10.4559	-1.53852	-0.914931	-3.35318
3.61802	4.9063	1.92857	-4.81886	-8.93843	-18.9972	-28.6803	-52.0954	-51.9849	2.46781	2.43276				3.61802	2.66695	1.60301	-1.33544	0.58043	-0.0711679	-1.56689	-10.5175	-1.63597	-1.04004	-3.48502
3.62135	4.75961	1.76686	-4.96852	-9.05436	-19.1398	-28.7627	-52.156	-52.079	2.34717	2.30432				3.62135	2.52026	1.4413	-1.48511	0.464499	-0.213742	-1.64932	-10.5782	-1.73002	-1.16068	-3.61347
3.62469	4.61847	1.61016	-5.11307	-9.16696	-19.2783	-28.8425	-52.2156	-52.1696	2.23088	2.17909				3.62469	2.37912	1.2846	-1.62965	0.351906	-0.352263	-1.72913	-10.6378	-1.82068	-1.27697	-3.7387
3.62802	4.48263	1.45823	-5.25266	-9.27627	-19.4127	-28.9198	-52.2742	-52.2571	2.11877	2.05708				3.62802	2.24328	1.13267	-1.76924	0.242591	-0.486672	-1.80638	-10.6964	-1.90818	-1.38909	-3.86071
3.63135	4.35185	1.311	-5.38749	-9.38243	-19.543	-28.9946	-52.3319	-52.3415	2.0107	1.9381				3.63135	2.11251	0.985444	-1.90407	0.136435	-0.616968	-1.88118	-10.7541	-1.99252	-1.49715	-3.97968
3.63469	4.22591	1.16837	-5.51766	-9.48554	-19.6694	-29.067	-52.3887	-52.4229	1.90657	1.82217				3.63469	1.98656	0.84281	-2.03425	0.033319	-0.74333	-1.95366	-10.8109	-2.07394	-1.60128	-4.09561
3.63802	4.10467	1.03015	-5.64331	-9.58574	-19.7918	-29.1373	-52.4445	-52.5014	1.80626	1.70922				3.63802	1.86533	0.704587	-2.15989	-0.0668764	-0.865817	-2.02394	-10.8667	-2.1525	-1.70159	-4.20856
3.64135	3.98785	0.896156	-5.76466	-9.68313	-19.9105	-29.2054	-52.4994	-52.5772	1.70958	1.59913				3.64135	1.7485	0.570595	-2.28125	-0.16427	-0.98449	-2.09206	-10.9216	-2.22826	-1.79827	-4.31865
3.64469	3.87537	0.766277	-5.88173	-9.77772	-20.0255	-29.2715	-52.5534	-52.6503	1.61636	1.4919				3.64469	1.63603	0.440717	-2.39831	-0.258863	-1.09947	-2.15816	-10.9756	-2.30134	-1.89149	-4.42588
3.64802	3.76701	0.640392	-5.99462	-9.86975	-20.1369	-29.3357	-52.6066	-52.7207	1.52653	1.38742				3.64802	1.52767	0.314832	-2.5112	-0.350893	-1.21087	-2.22236	-11.0288	-2.37179	-1.98132	-4.53037
3.65135	3.66265	0.518322	-6.1034	-9.95916	-20.2449	-29.3981	-52.6589	-52.7887	1.43993	1.28573				3.65135	1.4233	0.192761	-2.61998	-0.4403	-1.31887	-2.28477	-11.081	-2.43974	-2.06792	-4.63206
3.65469	3.56215	0.399947	-6.20824	-10.0461	-20.3496	-29.4588	-52.7104	-52.8542	1.35642	1.18673				3.65469	1.32281	0.0743866	-2.72483	-0.527263	-1.42354	-2.34544	-11.1326	-2.50524	-2.15143	-4.73106
3.65802	3.46541	0.285149	-6.30915	-10.1308	-20.4509	-29.5179	-52.7612	-52.9173	1.2759	1.09041				3.65802	1.22607	-0.0404119	-2.82574	-0.611901	-1.52493	-2.40457	-11.1834	-2.56836	-2.23196	-4.82738
3.66135	3.37225	0.173926	-6.40619	-10.2131	-20.5492	-29.5755	-52.8114	-52.9782	1.19823	0.996709				3.66135	1.13291	-0.151634	-2.92277	-0.694215	-1.62321	-2.46215	-11.2336	-2.62928	-2.30962	-4.92108
3.66469	3.28249	0.0660419	-6.49953	-10.2932	-20.6445	-29.6316	-52.861	-53.037	1.12325	0.905693				3.66469	1.04314	-0.259519	-3.01611	-0.774324	-1.71846	-2.51824	-11.2832	-2.68805	-2.3846	-5.01209
3.66802	3.196	-0.0385046	-6.58917	-10.3712	-20.7368	-29.6862	-52.91	-53.0936	1.05089	0.81718				3.66802	0.956655	-0.364065	-3.10576	-0.852346	-1.81073	-2.57283	-11.3322	-2.74467	-2.45696	-5.10061
3.67135	3.11255	-0.139773	-6.6753	-10.4472	-20.826	-29.7394	-52.9585	-53.1483	0.981092	0.731289				3.67135	0.873208	-0.465333	-3.19189	-0.928342	-1.89996	-2.626	-11.3807	-2.79933	-2.52676	-5.1865
3.67469	3.03203	-0.237882	-6.75797	-10.5213	-20.9124	-29.7911	-53.0066	-53.201	0.913799	0.647843				3.67469	0.792682	-0.563443	-3.27456	-1.00243	-1.98638	-2.67774	-11.4288	-2.85202	-2.59405	-5.26994
3.67802	2.95424	-0.332892	-6.83737	-10.5935	-20.9959	-29.8415	-53.0543	-53.2517	0.848949	0.56684				3.67802	0.714898	-0.658453	-3.35395	-1.07467	-2.06989	-2.7281	-11.4765	-2.90281	-2.6589	-5.35095
3.68135	2.87914	-0.424862	-6.91354	-10.664	-21.0767	-29.8905	-53.1014	-53.3007	0.786424	0.488281				3.68135	0.639796	-0.750422	-3.43013	-1.14512	-2.15071	-2.7771	-11.5236	-2.9518	-2.72143	-5.42951
3.68469	2.8066	-0.51403	-6.98662	-10.7327	-21.1549	-29.9382	-53.1481	-53.3479	0.726283	0.411987				3.68469	0.567257	-0.839591	-3.5032	-1.21385	-2.22886	-2.82478	-11.5703	-2.99901	-2.78157	-5.5058
3.68802	2.73645	-0.600338	-7.05671	-10.7998	-21.2305	-29.9845	-53.1943	-53.3935	0.668347	0.337958				3.68802	0.497103	-0.925899	-3.5733	-1.2809	-2.30443	-2.87116	-11.6165	-3.04455	-2.83951	-5.57983
3.69135	2.66874	-0.683963	-7.12395	-10.8652	-21.3035	-30.0297	-53.2402	-53.4374	0.612676	0.266075				3.69135	0.429392	-1.00952	-3.64053	-1.34635	-2.37751	-2.91628	-11.6624	-3.08847	-2.89518	-5.65171
3.69469	2.60329	-0.764966	-7.18844	-10.929	-21.3741	-30.0735	-53.2856	-53.4798	0.559151	0.196278				3.69469	0.363946	-1.09053	-3.70502	-1.41013	-2.44808	-2.96015	-11.7078	-3.13085	-2.9487	-5.72151
3.69802	2.54005	-0.843406	-7.25013	-10.9913	-21.4423	-30.1162	-53.3305	-53.5207	0.507653	0.128567				3.69802	0.300705	-1.16897	-3.76672	-1.47241	-2.51627	-3.00282	-11.7527	-3.1718	-3.0002	-5.78922
3.70135	2.47902	-0.919342	-7.30926	-11.0521	-21.5082	-30.1578	-53.3751	-53.5603	0.458002	0.0628233				3.70135	0.23967	-1.2449	-3.82584	-1.53321	-2.58213	-3.04443	-11.7972	-3.21132	-3.04985	-5.85496
3.70469	2.42007	-0.992894	-7.36576	-11.1115	-21.5716	-30.1983	-53.4191	-53.5984	0.410199	-0.000953674				3.70469	0.180721	-1.31845	-3.88235	-1.59264	-2.64561	-3.08496	-11.8413	-3.24947	-3.09765	-5.91874
3.70802	2.36303	-1.06394	-7.41976	-11.1696	-21.6327	-30.2379	-53.4628	-53.6353	0.364065	-0.0627637				3.70802	0.12368	-1.3895	-3.93635	-1.65069	-2.70671	-3.12448	-11.885	-3.28636	-3.14379	-5.98055
3.71135	2.30789	-1.13267	-7.47132	-11.2264	-21.6915	-30.2765	-53.506	-53.671	0.319481	-0.122666				3.71135	0.0685453	-1.45823	-3.98791	-1.70755	-2.76548	-3.1631	-11.9282	-3.32206	-3.18837	-6.04045
3.71469	2.25443	-1.19913	-7.52044	-11.2821	-21.7479	-30.3141	-53.5488	-53.7056	0.276268	-0.180602				3.71469	0.01508	-1.52469	-4.03702	-1.76322	-2.82192	-3.20077	-11.971	-3.35664	-3.23159	-6.09839
3.71802	2.20251	-1.26326	-7.56729	-11.3367	-21.8021	-30.3511	-53.5911	-53.7391	0.234365	-0.23663				3.71802	-0.0368357	-1.58882	-4.08387	-1.81782	-2.87604	-3.23772	-12.0133	-3.39013	-3.27349	-6.15442
3.72135	2.15203	-1.32525	-7.61181	-11.3902	-21.8539	-30.3873	-53.633	-53.7716	0.193715	-0.290632				3.72135	-0.0873208	-1.65081	-4.1284	-1.87135	-2.9279	-3.2739	-12.0552	-3.42262	-3.31414	-6.20842
3.72469	2.10285	-1.38515	-7.65419	-11.4428	-21.9035	-30.4228	-53.6743	-53.803	0.154197	-0.342727				3.72469	-0.136495	-1.71071	-4.17078	-1.92392	-2.97743	-3.30943	-12.0965	-3.45409	-3.35366	-6.26051
3.72802	2.05487	-1.44297	-7.69448	-11.4945	-21.9508	-30.4577	-53.7152	-53.8336	0.115812	-0.392854				3.72802	-0.184476	-1.76853	-4.21107	-1.9756	-3.02482	-3.3443	-12.1374	-3.48467	-3.39204	-6.31064
3.73135	2.00802	-1.49888	-7.73275	-11.5452	-21.9961	-30.4918	-53.7556	-53.8632	0.0784993	-0.441074				3.73135	-0.231326	-1.82444	-4.24933	-2.02632	-3.07006	-3.37845	-12.1778	-3.51429	-3.42935	-6.35886
3.73469	1.96224	-1.55282	-7.76911	-11.5951	-22.0392	-30.5253	-53.7954	-53.8921	0.0422001	-0.487447				3.73469	-0.277102	-1.87838	-4.28569	-2.07627	-3.11321	-3.41195	-12.2176	-3.54314	-3.46565	-6.40523
3.73802	1.91748	-1.60491	-7.80374	-11.6442	-22.0803	-30.5581	-53.8347	-53.9201	0.00685453	-0.531912				3.73802	-0.321865	-1.93048	-4.32032	-2.12538	-3.15428	-3.44473	-12.2569	-3.57121	-3.501	-6.4497
3.74135	1.87373	-1.6551	-7.8367	-11.6926	-22.1195	-30.5902	-53.8735	-53.9474	-0.0274777	-0.574648				3.74135	-0.365615	-1.98066	-4.35328	-2.17372	-3.19344	-3.4768	-12.2957	-3.59851	-3.53533	-6.49244
3.74469	1.831	-1.7035	-7.86811	-11.7402	-22.1567	-30.6216	-53.9117	-53.9741	-0.0609756	-0.615597				3.74469	-0.408351	-2.02906	-4.3847	-2.22135	-3.23069	-3.50821	-12.3339	-3.62515	-3.56883	-6.53338
3.74802	1.78933	-1.75011	-7.89815	-11.7872	-22.1922	-30.6522	-53.9494	-54.0001	-0.0936985	-0.654876				3.74802	-0.450015	-2.07567	-4.41474	-2.26831	-3.26616	-3.53885	-12.3715	-3.6512	-3.60155	-6.57266
3.75135	1.74862	-1.79487	-7.92688	-11.8334	-22.2259	-30.6822	-53.9864	-54.0257	-0.125587	-0.692546				3.75135	-0.490725	-2.12044	-4.44347	-2.31457	-3.29989	-3.56883	-12.4086	-3.67671	-3.63344	-6.61033
3.75469	1.70898	-1.83791	-7.95436	-11.879	-22.258	-30.7115	-54.0229	-54.0507	-0.15676	-0.728726				3.75469	-0.530362	-2.16347	-4.47094	-2.36017	-3.33196	-3.59809	-12.4451	-3.70175	-3.66461	-6.64651
3.75802	1.6703	-1.8791	-7.98059	-11.924	-22.2885	-30.7401	-54.0587	-54.0752	-0.187337	-0.763416				3.75802	-0.569046	-2.20466	-4.49717	-2.40517	-3.36248	-3.62676	-12.4809	-3.72624	-3.69519	-6.6812
3.76135	1.63251	-1.91861	-8.0058	-11.9684	-22.3175	-30.7683	-54.094	-54.0993	-0.217378	-0.796735				3.76135	-0.606835	-2.24417	-4.52238	-2.44957	-3.3915	-3.6549	-12.5161	-3.75032	-3.72523	-6.71452
3.76469	1.59556	-1.9564	-8.02988	-12.0122	-22.3451	-30.7959	-54.1285	-54.1228	-0.246823	-0.828743				3.76469	-0.64379	-2.28196	-4.54646	-2.49338	-3.4191	-3.68249	-12.5507	-3.77387	-3.75468	-6.74653
3.76802	1.55938	-1.99252	-8.053	-12.0555	-22.3714	-30.8231	-54.1623	-54.1458	-0.27585	-0.859439				3.76802	-0.67997	-2.31808	-4.56959	-2.53665	-3.44533	-3.70967	-12.5844	-3.79688	-3.7837	-6.77723
3.77135	1.52397	-2.02709	-8.07518	-12.0983	-22.3963	-30.8498	-54.1953	-54.1683	-0.304401	-0.888824				3.77135	-0.715375	-2.35265	-4.59176	-2.57939	-3.47024	-3.73638	-12.6175	-3.81935	-3.81225	-6.80661
3.77469	1.48922	-2.06012	-8.09658	-12.1406	-22.4198	-30.876	-54.2277	-54.1902	-0.332534	-0.916958				3.77469	-0.750124	-2.38568	-4.61316	-2.62171	-3.49373	-3.76266	-12.6499	-3.84122	-3.84039	-6.83475
3.77802	1.45513	-2.09177	-8.11714	-12.1824	-22.4419	-30.902	-54.2593	-54.2114	-0.36031	-0.94384				3.77802	-0.784218	-2.41733	-4.63372	-2.66349	-3.5159	-3.78859	-12.6815	-3.86244	-3.86816	-6.86163
3.78135	1.42157	-2.1221	-8.13705	-12.2237	-22.4627	-30.9275	-54.2902	-54.2319	-0.387669	-0.96947				3.78135	-0.817776	-2.44766	-4.65363	-2.70486	-3.5367	-3.8141	-12.7124	-3.88294	-3.89552	-6.88726
3.78469	1.38861	-2.15125	-8.1563	-12.2647	-22.4822	-30.9527	-54.3203	-54.2517	-0.41467	-0.993788				3.78469	-0.850737	-2.47681	-4.67288	-2.74581	-3.55613	-3.83931	-12.7425	-3.90279	-3.92252	-6.91158
3.78802	1.35636	-2.17932	-8.17502	-12.3053	-22.5002	-30.9774	-54.3497	-54.271	-0.441313	-1.01691				3.78802	-0.882983	-2.50489	-4.6916	-2.7864	-3.57419	-3.86405	-12.7719	-3.92205	-3.94917	-6.9347
3.79135	1.32477	-2.20639	-8.19319	-12.3454	-22.5168	-31.0019	-54.3783	-54.2895	-0.467598	-1.03885				3.79135	-0.914574	-2.53195	-4.70978	-2.82657	-3.59082	-3.88849	-12.8005	-3.94058	-3.97545	-6.95664
3.79469	1.2939	-2.23261	-8.21084	-12.3852	-22.5322	-31.0259	-54.4062	-54.3075	-0.493646	-1.05965				3.79469	-0.945449	-2.55817	-4.72742	-2.86639	-3.60614	-3.91251	-12.8284	-3.95858	-4.0015	-6.97744
3.79802	1.26386	-2.258	-8.228	-12.4246	-22.5461	-31.0495	-54.4333	-54.325	-0.519454	-1.07932				3.79802	-0.97549	-2.58356	-4.74459	-2.90579	-3.62003	-3.93617	-12.8555	-3.97611	-4.02731	-6.99711
3.80135	1.23465	-2.28262	-8.24457	-12.4637	-22.5587	-31.0728	-54.4597	-54.342	-0.544906	-1.09786				3.80135	-1.0047	-2.60818	-4.76116	-2.94489	-3.63266	-3.95942	-12.8819	-3.99309	-4.05276	-7.01565
3.80469	1.20622	-2.30646	-8.26067	-12.5026	-22.5701	-31.0957	-54.4852	-54.3586	-0.570178	-1.11538				3.80469	-1.03313	-2.63202	-4.77725	-2.98369	-3.64405	-3.98231	-12.9074	-4.00966	-4.07803	-7.03317
3.80802	1.17856	-2.32959	-8.27628	-12.541	-22.5803	-31.1182	-54.5098	-54.3748	-0.595272	-1.13189				3.80802	-1.06078	-2.65515	-4.79287	-3.02213	-3.65424	-4.00484	-12.932	-4.02582	-4.10312	-7.04968
3.81135	1.15174	-2.352	-8.29142	-12.5792	-22.5893	-31.1404	-54.5335	-54.3905	-0.620067	-1.14739				3.81135	-1.08761	-2.67756	-4.80801	-3.06034	-3.66324	-4.02701	-12.9557	-4.04155	-4.12792	-7.06518
3.81469	1.12569	-2.3737	-8.30609	-12.6172	-22.5971	-31.1623	-54.5562	-54.4058	-0.644684	-1.16193				3.81469	-1.11365	-2.69926	-4.82267	-3.09837	-3.67111	-4.04894	-12.9784	-4.05687	-4.15254	-7.07972
3.81802	1.10036	-2.39462	-8.32039	-12.655	-22.604	-31.184	-54.5778	-54.4208	-0.669122	-1.17552				3.81802	-1.13899	-2.72018	-4.83698	-3.13616	-3.67796	-4.07064	-13	-4.07183	-4.17697	-7.09331
3.82135	1.07563	-2.41482	-8.33434	-12.6926	-22.6098	-31.2055	-54.5985	-54.4353	-0.693381	-1.18816				3.82135	-1.16372	-2.74038	-4.85092	-3.17377	-3.68381	-4.09216	-13.0207	-4.08638	-4.20123	-7.10595
3.82469	1.05143	-2.43437	-8.34811	-12.7301	-22.6148	-31.2269	-54.6181	-54.4495	-0.717461	-1.20002				3.82469	-1.18792	-2.75993	-4.86469	-3.2112	-3.68875	-4.1135	-13.0403	-4.10056	-4.22531	-7.11781
3.82802	1.02776	-2.45321	-8.36176	-12.7674	-22.6188	-31.2482	-54.6368	-54.4633	-0.741482	-1.21099				3.82802	-1.21158	-2.77877	-4.87834	-3.24851	-3.69275	-4.13477	-13.059	-4.11433	-4.24933	-7.12878
3.83135	1.00452	-2.47145	-8.37541	-12.8046	-22.6219	-31.2693	-54.6544	-54.4767	-0.765383	-1.22136				3.83135	-1.23483	-2.79701	-4.89199	-3.28571	-3.69591	-4.15587	-13.0765	-4.12774	-4.27324	-7.13915
3.83469	0.981629	-2.48897	-8.389	-12.8416	-22.6243	-31.2904	-54.671	-54.4897	-0.789285	-1.23107				3.83469	-1.25772	-2.81453	-4.90558	-3.32278	-3.69829	-4.17697	-13.0932	-4.14079	-4.29714	-7.14886
3.83802	0.959098	-2.50584	-8.40271	-12.8786	-22.626	-31.3113	-54.6867	-54.5025	-0.813246	-1.24025				3.83802	-1.28025	-2.8314	-4.91929	-3.35974	-3.69996	-4.19796	-13.1088	-4.15361	-4.3211	-7.15804
3.84135	0.936985	-2.52211	-8.41647	-12.9154	-22.6269	-31.3321	-54.7013	-54.5151	-0.837147	-1.24907				3.84135	-1.30236	-2.84767	-4.93306	-3.39657	-3.70091	-4.21876	-13.1235	-4.16613	-4.345	-7.16686
3.84469	0.915229	-2.53773	-8.43036	-12.9521	-22.6273	-31.3529	-54.7151	-54.5274	-0.861049	-1.25748				3.84469	-1.32412	-2.86329	-4.94695	-3.43329	-3.70127	-4.2395	-13.1373	-4.17846	-4.3689	-7.17527
3.84802	0.893891	-2.55269	-8.44443	-12.9889	-22.6271	-31.3734	-54.7279	-54.5395	-0.88495	-1.26565				3.84802	-1.34546	-2.87825	-4.96101	-3.47	-3.70109	-4.26006	-13.1501	-4.19056	-4.3928	-7.18343
3.85135	0.87291	-2.56699	-8.45855	-13.0255	-22.6264	-31.3939	-54.7398	-54.5514	-0.908852	-1.27351				3.85135	-1.36644	-2.89255	-4.97514	-3.50666	-3.70038	-4.28057	-13.162	-4.20243	-4.4167	-7.1913
3.85469	0.852466	-2.58064	-8.4728	-13.0622	-22.6253	-31.4143	-54.7507	-54.563	-0.932693	-1.28126				3.85469	-1.38688	-2.9062	-4.98939	-3.54332	-3.69924	-4.30089	-13.1729	-4.21411	-4.44055	-7.19905
3.85802	0.832498	-2.5937	-8.48716	-13.0988	-22.6237	-31.4346	-54.7608	-54.5745	-0.956476	-1.28883				3.85802	-1.40685	-2.91926	-5.00375	-3.57991	-3.69763	-4.32122	-13.183	-4.22555	-4.46433	-7.20662
3.86135	0.813186	-2.60615	-8.50165	-13.1354	-22.6217	-31.4549	-54.77	-54.5857	-0.980079	-1.29628				3.86135	-1.42616	-2.93171	-5.01823	-3.61651	-3.69567	-4.34148	-13.1922	-4.23676	-4.48793	-7.21407
3.86469	0.79447	-2.61807	-8.51619	-13.1719	-22.6194	-31.4751	-54.7783	-54.5967	-1.00362	-1.30373				3.86469	-1.44488	-2.94363	-5.03278	-3.65299	-3.69334	-4.36175	-13.2005	-4.24778	-4.51148	-7.22152
3.86802	0.77641	-2.62946	-8.53086	-13.2083	-22.6167	-31.4955	-54.7857	-54.6075	-1.02705	-1.31118				3.86802	-1.46294	-2.95502	-5.04744	-3.68941	-3.69072	-4.38207	-13.2079	-4.25857	-4.5349	-7.22897
3.87135	0.758946	-2.64037	-8.54564	-13.2445	-22.6138	-31.5158	-54.7923	-54.6181	-1.05035	-1.31869				3.87135	-1.4804	-2.96593	-5.06222	-3.72559	-3.68774	-4.40246	-13.2145	-4.26912	-4.55821	-7.23648
3.87469	0.742137	-2.65074	-8.56054	-13.2804	-22.6105	-31.5363	-54.7981	-54.6284	-1.07354	-1.32638				3.87469	-1.49721	-2.9763	-5.07712	-3.76153	-3.68452	-4.4229	-13.2203	-4.27943	-4.58139	-7.24417
3.87802	0.725865	-2.66075	-8.57562	-13.316	-22.6071	-31.5568	-54.8031	-54.6386	-1.09661	-1.33431				3.87802	-1.51348	-2.98631	-5.0922	-3.79717	-3.68106	-4.44347	-13.2253	-4.28963	-4.60446	-7.2521
3.88135	0.71013	-2.67041	-8.59088	-13.3513	-22.6035	-31.5774	-54.8073	-54.6485	-1.11961	-1.34248				3.88135	-1.52922	-2.99597	-5.10746	-3.83246	-3.67749	-4.46403	-13.2295	-4.29958	-4.62747	-7.26026
3.88469	0.694931	-2.67965	-8.60643	-13.3861	-22.5998	-31.5981	-54.8107	-54.6584	-1.14244	-1.351				3.88469	-1.54442	-3.00521	-5.12302	-3.86727	-3.67379	-4.48471	-13.2329	-4.30942	-4.65029	-7.26879
3.88802	0.680089	-2.68853	-8.62223	-13.4206	-22.5961	-31.6188	-54.8134	-54.6681	-1.16521	-1.35994				3.88802	-1.55926	-3.01409	-5.13881	-3.90172	-3.67004	-4.5054	-13.2356	-4.31913	-4.67306	-7.27773
3.89135	0.665665	-2.69705	-8.63832	-13.4546	-22.5923	-31.6395	-54.8154	-54.6775	-1.18786	-1.36936				3.89135	-1.57368	-3.02261	-5.15491	-3.93575	-3.66628	-4.52608	-13.2376	-4.32861	-4.69571	-7.28714
3.89469	0.651538	-2.70522	-8.65483	-13.4883	-22.5887	-31.6602	-54.8167	-54.6869	-1.21033	-1.37919				3.89469	-1.58781	-3.03078	-5.17142	-3.96943	-3.66265	-4.54682	-13.2389	-4.33797	-4.71818	-7.29698
3.89802	0.63777	-2.71302	-8.6717	-13.5216	-22.5851	-31.6809	-54.8175	-54.696	-1.23262	-1.38962				3.89802	-1.60158	-3.03859	-5.18829	-4.00275	-3.65907	-4.56756	-13.2397	-4.34709	-4.74048	-7.30741
3.90135	0.624239	-2.72042	-8.68905	-13.5545	-22.5816	-31.7017	-54.8176	-54.705	-1.25474	-1.40053				3.90135	-1.61511	-3.04598	-5.20563	-4.03565	-3.65561	-4.58837	-13.2398	-4.35609	-4.76259	-7.31832
3.90469	0.611007	-2.72745	-8.70675	-13.5872	-22.5783	-31.7225	-54.8173	-54.7138	-1.27673	-1.41209				3.90469	-1.62834	-3.05301	-5.22333	-4.06832	-3.65227	-4.60917	-13.2394	-4.36485	-4.78458	-7.32988
3.90802	0.598073	-2.73395	-8.72481	-13.6194	-22.5751	-31.7434	-54.8164	-54.7224	-1.29849	-1.42425				3.90802	-1.64127	-3.05951	-5.24139	-4.10056	-3.64912	-4.63003	-13.2385	-4.37343	-4.80634	-7.34204
3.91135	0.585377	-2.74003	-8.74329	-13.6513	-22.572	-31.7644	-54.815	-54.7308	-1.32	-1.43707				3.91135	-1.65397	-3.06559	-5.25987	-4.13239	-3.64602	-4.65101	-13.2372	-4.3819	-4.82786	-7.35486
3.91469	0.572979	-2.74551	-8.76218	-13.6826	-22.5691	-31.7854	-54.8132	-54.7391	-1.34122	-1.45054				3.91469	-1.66637	-3.07107	-5.27877	-4.16374	-3.6431	-4.67199	-13.2354	-4.39018	-4.84908	-7.36833
3.91802	0.56082	-2.75052	-8.78137	-13.7135	-22.5664	-31.8065	-54.8109	-54.7473	-1.3622	-1.46472				3.91802	-1.67853	-3.07608	-5.29796	-4.19462	-3.64035	-4.69315	-13.2331	-4.39841	-4.87006	-7.38251
3.92135	0.548959	-2.75493	-8.80086	-13.7438	-22.5638	-31.8277	-54.8083	-54.7554	-1.38283	-1.47969				3.92135	-1.69039	-3.08049	-5.31745	-4.22496	-3.63773	-4.71437	-13.2304	-4.40651	-4.89068	-7.39747
3.92469	0.537455	-2.75886	-8.82065	-13.7735	-22.5614	-31.8491	-54.8052	-54.7635	-1.40315	-1.49542				3.92469	-1.70189	-3.08442	-5.33724	-4.25464	-3.63535	-4.73571	-13.2274	-4.41456	-4.91101	-7.41321
3.92802	0.52619	-2.7622	-8.84068	-13.8025	-22.5592	-31.8705	-54.8018	-54.7715	-1.42318	-1.51199				3.92802	-1.71316	-3.08776	-5.35727	-4.28361	-3.63314	-4.75711	-13.2239	-4.42261	-4.93103	-7.42978
3.93135	0.515282	-2.765	-8.86095	-13.8307	-22.5573	-31.8921	-54.798	-54.7795	-1.44279	-1.5294				3.93135	-1.72406	-3.09056	-5.37753	-4.31186	-3.63123	-4.77868	-13.2202	-4.43059	-4.95064	-7.44718
3.93469	0.504792	-2.76738	-8.88139	-13.8581	-22.5556	-31.9138	-54.794	-54.7874	-1.46216	-1.54763				3.93469	-1.73455	-3.09294	-5.39798	-4.33928	-3.62962	-4.80038	-13.2162	-4.43846	-4.97001	-7.46542
3.93802	0.494659	-2.76929	-8.90213	-13.8848	-22.5544	-31.9355	-54.7897	-54.7951	-1.48124	-1.56677				3.93802	-1.74469	-3.09485	-5.41872	-4.36598	-3.62837	-4.82213	-13.2119	-4.44621	-4.98909	-7.48456
3.94135	0.484884	-2.7709	-8.92299	-13.9107	-22.5534	-31.9573	-54.7853	-54.8028	-1.50001	-1.58685				3.94135	-1.75446	-3.09646	-5.43958	-4.39185	-3.62742	-4.84395	-13.2074	-4.45384	-5.00786	-7.50464
3.94469	0.475466	-2.77215	-8.94409	-13.9357	-22.5529	-31.9793	-54.7806	-54.8103	-1.51855	-1.60778				3.94469	-1.76388	-3.09771	-5.46068	-4.41688	-3.62688	-4.86588	-13.2028	-4.46135	-5.0264	-7.52556
3.94802	0.466406	-2.77311	-8.96537	-13.96	-22.5528	-32.0012	-54.7757	-54.8177	-1.53685	-1.62953				3.94802	-1.77294	-3.09867	-5.48196	-4.44114	-3.62676	-4.88782	-13.1979	-4.46874	-5.0447	-7.54732
3.95135	0.457644	-2.77382	-8.98683	-13.9835	-22.5531	-32.0231	-54.7706	-54.8249	-1.55485	-1.65212				3.95135	-1.7817	-3.09938	-5.50342	-4.46463	-3.62706	-4.90975	-13.1928	-4.47595	-5.0627	-7.56991
3.95469	0.44924	-2.7743	-9.00847	-14.0063	-22.5538	-32.0451	-54.7655	-54.832	-1.57255	-1.67555				3.95469	-1.79011	-3.09986	-5.52505	-4.4874	-3.62778	-4.93169	-13.1876	-4.48304	-5.0804	-7.59333
3.95802	0.441074	-2.77466	-9.03028	-14.0282	-22.555	-32.0669	-54.76	-54.839	-1.58995	-1.69969				3.95802	-1.79827	-3.10022	-5.54687	-4.50933	-3.62897	-4.95356	-13.1822	-4.49002	-5.09781	-7.61747
3.96135	0.433147	-2.77483	-9.05222	-14.0494	-22.5565	-32.0888	-54.7545	-54.8458	-1.60688	-1.72454				3.96135	-1.8062	-3.1004	-5.5688	-4.53055	-3.63052	-4.97538	-13.1767	-4.49687	-5.11473	-7.64233
3.96469	0.425398	-2.77489	-9.07421	-14.0699	-22.5586	-32.1105	-54.7487	-54.8525	-1.62345	-1.75005				3.96469	-1.81395	-3.10045	-5.5908	-4.55099	-3.63255	-4.99713	-13.1709	-4.50361	-5.1313	-7.66784
3.96802	0.417829	-2.77483	-9.09632	-14.0896	-22.5611	-32.1321	-54.7428	-54.8592	-1.63954	-1.77634				3.96802	-1.82152	-3.1004	-5.61291	-4.57072	-3.63505	-5.01877	-13.1649	-4.51022	-5.1474	-7.69413
3.97135	0.410438	-2.7746	-9.11844	-14.1087	-22.564	-32.1537	-54.7366	-54.8657	-1.65522	-1.80328				3.97135	-1.82891	-3.10016	-5.63502	-4.5898	-3.63797	-5.04029	-13.1588	-4.51672	-5.16307	-7.72107
3.97469	0.403285	-2.77424	-9.14049	-14.1271	-22.5674	-32.1751	-54.7302	-54.8721	-1.67042	-1.831				3.97469	-1.83606	-3.0998	-5.65708	-4.60821	-3.64137	-5.06169	-13.1524	-4.52316	-5.17827	-7.74878
3.97802	0.39643	-2.7737	-9.16243	-14.1449	-22.5713	-32.1962	-54.7237	-54.8784	-1.68514	-1.85937				3.97802	-1.84292	-3.09926	-5.67901	-4.62604	-3.64524	-5.08285	-13.1459	-4.52942	-5.193	-7.77715
3.98135	0.389874	-2.77305	-9.1843	-14.1621	-22.5756	-32.2172	-54.7168	-54.8846	-1.69939	-1.88851				3.98135	-1.84947	-3.09861	-5.70089	-4.6432	-3.64953	-5.10383	-13.139	-4.53568	-5.20724	-7.8063
3.98469	0.383556	-2.77227	-9.206	-14.1786	-22.5803	-32.2379	-54.7099	-54.8908	-1.71316	-1.91832				3.98469	-1.85579	-3.09783	-5.72258	-4.65977	-3.6543	-5.12451	-13.132	-4.54187	-5.22101	-7.8361
3.98802	0.377595	-2.77138	-9.22757	-14.1946	-22.5856	-32.2584	-54.7026	-54.897	-1.72651	-1.94889				3.98802	-1.86175	-3.09694	-5.74416	-4.67575	-3.65955	-5.14501	-13.1248	-4.54807	-5.23436	-7.86668
3.99135	0.371993	-2.77042	-9.24897	-14.2101	-22.5914	-32.2785	-54.6952	-54.9032	-1.73926	-1.98013				3.99135	-1.86735	-3.09598	-5.76556	-4.69124	-3.66533	-5.1651	-13.1174	-4.55427	-5.24712	-7.89791
3.99469	0.366688	-2.76947	-9.27019	-14.2252	-22.5977	-32.2983	-54.6878	-54.9095	-1.7516	-2.01201				3.99469	-1.87266	-3.09503	-5.78678	-4.70632	-3.67165	-5.18495	-13.11	-4.56053	-5.25945	-7.9298
3.99802	0.361741	-2.76858	-9.29129	-14.2398	-22.6044	-32.3178	-54.6802	-54.9158	-1.76334	-2.04438				3.99802	-1.87761	-3.09414	-5.80788	-4.72099	-3.67838	-5.20438	-13.1024	-4.56685	-5.2712	-7.96217
4.00135	0.357151	-2.7678	-9.31221	-14.2541	-22.6116	-32.3368	-54.6725	-54.9221	-1.77461	-2.07728				4.00135	-1.8822	-3.09336	-5.8288	-4.73523	-3.68559	-5.22339	-13.0947	-4.57317	-5.28246	-7.99507
4.00469	0.3528	-2.76732	-9.3329	-14.268	-22.6192	-32.3554	-54.6648	-54.9285	-1.78534	-2.11054				4.00469	-1.88655	-3.09289	-5.84948	-4.74918	-3.69322	-5.24205	-13.087	-4.5796	-5.29319	-8.02833
4.00802	0.348747	-2.76709	-9.35334	-14.2817	-22.6274	-32.3736	-54.657	-54.9349	-1.79547	-2.1441				4.00802	-1.8906	-3.09265	-5.86993	-4.76283	-3.70133	-5.26023	-13.0792	-4.58598	-5.30332	-8.06189
4.01135	0.344813	-2.76726	-9.37343	-14.2952	-22.6358	-32.3913	-54.6492	-54.9414	-1.80513	-2.17801				4.01135	-1.89453	-3.09283	-5.89001	-4.7763	-3.70973	-5.27787	-13.0714	-4.59242	-5.31298	-8.0958
4.01469	0.341117	-2.76786	-9.39316	-14.3086	-22.6446	-32.4084	-54.6414	-54.9478	-1.81431	-2.21211				4.01469	-1.89823	-3.09342	-5.90974	-4.78971	-3.71855	-5.29498	-13.0636	-4.59886	-5.32216	-8.12989
4.01802	0.337601	-2.76893	-9.41241	-14.3219	-22.6538	-32.4249	-54.6335	-54.9542	-1.82301	-2.24632				4.01802	-1.90175	-3.09449	-5.92899	-4.803	-3.72773	-5.31155	-13.0557	-4.60523	-5.33086	-8.16411
4.02135	0.334144	-2.77042	-9.43112	-14.3352	-22.6633	-32.4408	-54.6255	-54.9605	-1.83129	-2.28059				4.02135	-1.9052	-3.09598	-5.94771	-4.81629	-3.73727	-5.32746	-13.0476	-4.61161	-5.33915	-8.19838
4.02469	0.330687	-2.77233	-9.44912	-14.3484	-22.6732	-32.4562	-54.6173	-54.9669	-1.83922	-2.31498				4.02469	-1.90866	-3.09789	-5.96571	-4.82953	-3.74717	-5.34284	-13.0395	-4.61799	-5.34707	-8.23277
4.02802	0.32717	-2.77472	-9.46647	-14.3617	-22.6835	-32.471	-54.609	-54.9733	-1.84673	-2.34932				4.02802	-1.91218	-3.10028	-5.98305	-4.84288	-3.75748	-5.35762	-13.0312	-4.62437	-5.35458	-8.2671
4.03135	0.323534	-2.77746	-9.48304	-14.375	-22.6942	-32.4851	-54.6005	-54.9797	-1.85388	-2.38365				4.03135	-1.91581	-3.10302	-5.99962	-4.85617	-3.76815	-5.37175	-13.0227	-4.6308	-5.36174	-8.30144
4.03469	0.319719	-2.78056	-9.49895	-14.3884	-22.7053	-32.4987	-54.5918	-54.9862	-1.86068	-2.41792				4.03469	-1.91963	-3.10612	-6.01554	-4.86958	-3.77923	-5.38534	-13.014	-4.63724	-5.36853	-8.33571
4.03802	0.315607	-2.78401	-9.51409	-14.4019	-22.7168	-32.5117	-54.583	-54.9927	-1.86712	-2.45208				4.03802	-1.92374	-3.10957	-6.03068	-4.88305	-3.7908	-5.39827	-13.0051	-4.64374	-5.37497	-8.36986
4.04135	0.311255	-2.78777	-9.52858	-14.4154	-22.7287	-32.5239	-54.5738	-54.9992	-1.87314	-2.48605				4.04135	-1.92809	-3.11333	-6.04516	-4.89658	-3.80272	-5.41055	-12.996	-4.65029	-5.38099	-8.40384
4.04469	0.306547	-2.79194	-9.54247	-14.429	-22.7411	-32.5356	-54.5645	-55.0059	-1.87886	-2.51991				4.04469	-1.9328	-3.1175	-6.05905	-4.91017	-3.81505	-5.42223	-12.9867	-4.65697	-5.38671	-8.43769
4.04802	0.30148	-2.79641	-9.5557	-14.4428	-22.7537	-32.5466	-54.5548	-55.0128	-1.8841	-2.55358				4.04802	-1.93787	-3.12197	-6.07228	-4.92394	-3.82763	-5.4332	-12.977	-4.66383	-5.39196	-8.47137
4.05135	0.296056	-2.80136	-9.56833	-14.4566	-22.7665	-32.5569	-54.5449	-55.0197	-1.88905	-2.58702				4.05135	-1.94329	-3.12692	-6.08492	-4.93777	-3.84051	-5.44351	-12.9671	-4.6708	-5.3969	-8.50481
4.05469	0.290215	-2.80678	-9.58049	-14.4707	-22.7795	-32.5665	-54.5347	-55.0269	-1.89352	-2.62022				4.05469	-1.94913	-3.13234	-6.09708	-4.95183	-3.85344	-5.45311	-12.9569	-4.67795	-5.40137	-8.53801
4.05802	0.284016	-2.81274	-9.59212	-14.4849	-22.7926	-32.5753	-54.5243	-55.0342	-1.89769	-2.65318				4.05802	-1.95533	-3.1383	-6.1087	-4.96608	-3.86655	-5.46193	-12.9465	-4.68528	-5.40555	-8.57097
4.06135	0.27746	-2.81924	-9.60314	-14.4994	-22.8057	-32.5834	-54.5136	-55.0417	-1.90151	-2.68579				4.06135	-1.96189	-3.1448	-6.11973	-4.98056	-3.87967	-5.47004	-12.9358	-4.69273	-5.40936	-8.60357
4.06469	0.270486	-2.82633	-9.61357	-14.5141	-22.8189	-32.5907	-54.5028	-55.0493	-1.90496	-2.71809				4.06469	-1.96886	-3.15189	-6.13016	-4.99529	-3.89284	-5.47737	-12.925	-4.70036	-5.41282	-8.63588
4.06802	0.263214	-2.83402	-9.62335	-14.5292	-22.832	-32.5974	-54.4918	-55.057	-1.90806	-2.74998				4.06802	-1.97613	-3.15958	-6.13993	-5.01031	-3.90595	-5.48398	-12.914	-4.70805	-5.41592	-8.66777
4.07135	0.255525	-2.84231	-9.63247	-14.5445	-22.8451	-32.6033	-54.4807	-55.0648	-1.91098	-2.78145				4.07135	-1.98382	-3.16787	-6.14905	-5.02563	-3.91912	-5.48995	-12.9029	-4.71586	-5.41884	-8.69924
4.07469	0.247419	-2.85113	-9.64087	-14.5602	-22.8583	-32.6086	-54.4694	-55.0727	-1.91361	-2.81239				4.07469	-1.99193	-3.17669	-6.15746	-5.0413	-3.9323	-5.49519	-12.8916	-4.72379	-5.42146	-8.73017
4.07802	0.238895	-2.86055	-9.64844	-14.5762	-22.8714	-32.6131	-54.458	-55.0808	-1.91611	-2.84284				4.07802	-2.00045	-3.18611	-6.16503	-5.05733	-3.94541	-5.49972	-12.8802	-4.73189	-5.42396	-8.76063
4.08135	0.229895	-2.87038	-9.65524	-14.5926	-22.8847	-32.6169	-54.4465	-55.0891	-1.91844	-2.87271				4.08135	-2.00945	-3.19594	-6.17182	-5.07379	-3.95864	-5.50354	-12.8686	-4.74012	-5.42629	-8.79049
4.08469	0.220358	-2.88075	-9.66126	-14.6096	-22.8979	-32.6201	-54.4347	-55.0975	-1.92064	-2.90203				4.08469	-2.01899	-3.20631	-6.17784	-5.09071	-3.97187	-5.50675	-12.8569	-4.74852	-5.42849	-8.81982
4.08802	0.210226	-2.89148	-9.66638	-14.6269	-22.9113	-32.6228	-54.4229	-55.1062	-1.92273	-2.9307				4.08802	-2.02912	-3.21704	-6.18297	-5.10806	-3.98523	-5.50938	-12.845	-4.75723	-5.43058	-8.84849
4.09135	0.199437	-2.90263	-9.67062	-14.6447	-22.9247	-32.6248	-54.4108	-55.115	-1.92475	-2.95871				4.09135	-2.03991	-3.22819	-6.1872	-5.12588	-3.99864	-5.51146	-12.8329	-4.76611	-5.43261	-8.8765
4.09469	0.188053	-2.91413	-9.67407	-14.6631	-22.9382	-32.6263	-54.3984	-55.1242	-1.92678	-2.98607				4.09469	-2.05129	-3.23969	-6.19066	-5.14424	-4.01217	-5.51295	-12.8206	-4.77529	-5.43463	-8.90386
4.09802	0.175893	-2.92599	-9.67669	-14.6819	-22.9517	-32.6273	-54.386	-55.1337	-1.92869	-3.01278				4.09802	-2.06345	-3.25155	-6.19328	-5.16307	-4.02564	-5.51391	-12.8081	-4.78476	-5.43654	-8.93056
4.10135	0.163078	-2.93821	-9.67854	-14.7013	-22.9653	-32.6278	-54.3733	-55.1434	-1.93053	-3.0387				4.10135	-2.07627	-3.26377	-6.19513	-5.18245	-4.03923	-5.51444	-12.7954	-4.79448	-5.43839	-8.95649
4.10469	0.149608	-2.95079	-9.67956	-14.721	-22.9788	-32.6279	-54.3605	-55.1534	-1.93238	-3.06386				4.10469	-2.08974	-3.27635	-6.19614	-5.20217	-4.05276	-5.51456	-12.7827	-4.80443	-5.44024	-8.98165
4.10802	0.135481	-2.96372	-9.67973	-14.7412	-22.9923	-32.6276	-54.3476	-55.1634	-1.93411	-3.08818				4.10802	-2.10387	-3.28928	-6.19632	-5.22232	-4.06629	-5.51426	-12.7698	-4.81451	-5.44196	-9.00596
4.11135	0.120759	-2.97701	-9.67914	-14.7617	-23.0058	-32.627	-54.3348	-55.1736	-1.9359	-3.11166				4.11135	-2.11859	-3.30257	-6.19572	-5.24282	-4.07982	-5.51361	-12.7569	-4.8247	-5.44375	-9.02945
4.11469	0.1055	-2.99066	-9.67771	-14.7826	-23.0193	-32.626	-54.3219	-55.1839	-1.93769	-3.13425				4.11469	-2.13385	-3.31622	-6.19429	-5.26375	-4.09323	-5.5126	-12.7441	-4.83495	-5.44554	-9.05204
4.11802	0.0897646	-3.00473	-9.6755	-14.8038	-23.0326	-32.6246	-54.309	-55.1942	-1.93954	-3.15595				4.11802	-2.14958	-3.33029	-6.19209	-5.28497	-4.10658	-5.51122	-12.7312	-4.84526	-5.44739	-9.07373
4.12135	0.0734925	-3.01915	-9.67252	-14.8254	-23.0458	-32.623	-54.2961	-55.2045	-1.94144	-3.17681				4.12135	-2.16585	-3.34471	-6.18911	-5.30654	-4.11975	-5.50961	-12.7183	-4.85557	-5.4493	-9.0946
4.12469	0.056684	-3.03406	-9.66877	-14.8473	-23.0588	-32.6211	-54.2833	-55.2149	-1.94341	-3.19678				4.12469	-2.18266	-3.35962	-6.18535	-5.32848	-4.13275	-5.50771	-12.7054	-4.86594	-5.45126	-9.11456
4.12802	0.0394583	-3.04931	-9.66424	-14.8696	-23.0715	-32.619	-54.2703	-55.2253	-1.9455	-3.21591				4.12802	-2.19989	-3.37487	-6.18082	-5.35071	-4.1455	-5.50562	-12.6925	-4.87632	-5.45335	-9.1337
4.13135	0.0216365	-3.06499	-9.65893	-14.8922	-23.0841	-32.6168	-54.2575	-55.2357	-1.9477	-3.23421				4.13135	-2.21771	-3.39055	-6.17552	-5.3733	-4.15808	-5.50342	-12.6796	-4.88675	-5.45555	-9.152
4.13469	0.00315905	-3.08108	-9.65297	-14.9151	-23.0964	-32.6145	-54.2446	-55.2462	-1.95003	-3.25173				4.13469	-2.23619	-3.40664	-6.16956	-5.39625	-4.17042	-5.50109	-12.6668	-4.89724	-5.45788	-9.16952
4.13802	-0.0160336	-3.09753	-9.64624	-14.9384	-23.1085	-32.6121	-54.2316	-55.2568	-1.95247	-3.26842				4.13802	-2.25538	-3.42309	-6.16282	-5.41949	-4.18252	-5.49877	-12.6538	-4.90785	-5.46032	-9.18621
4.14135	-0.0359416	-3.11422	-9.63879	-14.962	-23.1203	-32.6099	-54.2188	-55.2675	-1.95503	-3.28439				4.14135	-2.27529	-3.43978	-6.15537	-5.4431	-4.19432	-5.49656	-12.641	-4.91858	-5.46288	-9.20218
4.14469	-0.056684	-3.13121	-9.63062	-14.9859	-23.132	-32.6077	-54.206	-55.2784	-1.95765	-3.29965				4.14469	-2.29603	-3.45677	-6.14721	-5.467	-4.20594	-5.49436	-12.6282	-4.92948	-5.46551	-9.21744
4.14802	-0.0782609	-3.14844	-9.62174	-15.01	-23.1434	-32.6057	-54.1934	-55.2896	-1.9604	-3.31414				4.14802	-2.31761	-3.474	-6.13832	-5.49114	-4.21733	-5.49233	-12.6156	-4.94063	-5.46825	-9.23193
4.15135	-0.100672	-3.16578	-9.6122	-15.0344	-23.1545	-32.6038	-54.181	-55.3008	-1.96332	-3.32785				4.15135	-2.34002	-3.49134	-6.12879	-5.51558	-4.22847	-5.49042	-12.6032	-4.95189	-5.47117	-9.24563
4.15469	-0.123799	-3.18325	-9.60195	-15.0592	-23.1654	-32.602	-54.1691	-55.3122	-1.96636	-3.34084				4.15469	-2.36315	-3.50881	-6.11854	-5.54031	-4.23938	-5.48857	-12.5912	-4.96328	-5.47421	-9.25863
4.15802	-0.147641	-3.20089	-9.59104	-15.0842	-23.1762	-32.6003	-54.1574	-55.3238	-1.96964	-3.353				4.15802	-2.38699	-3.52645	-6.10763	-5.56535	-4.25017	-5.48691	-12.5796	-4.97484	-5.47749	-9.27079
4.16135	-0.172079	-3.21865	-9.57948	-15.1095	-23.1867	-32.5987	-54.1463	-55.3354	-1.97309	-3.36438				4.16135	-2.41143	-3.54421	-6.09607	-5.59062	-4.26072	-5.4853	-12.5685	-4.98646	-5.48095	-9.28217
4.16469	-0.197113	-3.23653	-9.5672	-15.1349	-23.1971	-32.5972	-54.1357	-55.3471	-1.97679	-3.37493				4.16469	-2.43646	-3.56209	-6.08379	-5.61607	-4.27109	-5.48381	-12.5579	-4.99815	-5.48464	-9.29272
4.16802	-0.222623	-3.25453	-9.55421	-15.1606	-23.2072	-32.5958	-54.1258	-55.3588	-1.98072	-3.38459				4.16802	-2.46197	-3.58009	-6.07079	-5.64176	-4.28122	-5.48238	-12.548	-5.00989	-5.48857	-9.30238
4.17135	-0.248492	-3.27265	-9.54056	-15.1864	-23.2172	-32.5944	-54.1165	-55.3705	-1.98489	-3.39341				4.17135	-2.48784	-3.59821	-6.05714	-5.66751	-4.29118	-5.481	-12.5387	-5.02157	-5.49275	-9.3112
4.17469	-0.274777	-3.29101	-9.52625	-15.2121	-23.2269	-32.5931	-54.1079	-55.3821	-1.98931	-3.40134				4.17469	-2.51412	-3.61657	-6.04284	-5.69326	-4.30083	-5.47975	-12.5301	-5.0332	-5.49716	-9.31913
4.17802	-0.301361	-3.30943	-9.51129	-15.2378	-23.2363	-32.5921	-54.1002	-55.3938	-1.99389	-3.40837				4.17802	-2.54071	-3.63499	-6.02788	-5.71895	-4.31031	-5.47868	-12.5223	-5.04482	-5.50175	-9.32616
4.18135	-0.328243	-3.32808	-9.49574	-15.2632	-23.2455	-32.591	-54.0932	-55.4053	-1.99872	-3.41457				4.18135	-2.56759	-3.65365	-6.01232	-5.74434	-4.31943	-5.47767	-12.5154	-5.05632	-5.50658	-9.33236
4.18469	-0.355482	-3.34692	-9.47952	-15.2882	-23.2543	-32.5902	-54.0871	-55.4167	-2.00373	-3.42				4.18469	-2.59483	-3.67248	-5.99611	-5.76937	-4.32825	-5.47683	-12.5093	-5.06777	-5.51158	-9.33778
4.18802	-0.38296	-3.36593	-9.46271	-15.3129	-23.2627	-32.5896	-54.0819	-55.4281	-2.00903	-3.42464				4.18802	-2.62231	-3.69149	-5.9793	-5.79399	-4.33671	-5.47624	-12.5041	-5.07915	-5.51689	-9.34243
4.19135	-0.410676	-3.38513	-9.44543	-15.3369	-23.2708	-32.5891	-54.0777	-55.4394	-2.01452	-3.42864				4.19135	-2.65002	-3.71069	-5.96201	-5.81801	-4.34476	-5.47576	-12.4999	-5.09042	-5.52237	-9.34643
4.19469	-0.438631	-3.4045	-9.42767	-15.3603	-23.2784	-32.589	-54.0743	-55.4506	-2.0203	-3.43192				4.19469	-2.67798	-3.73006	-5.94425	-5.84143	-4.35239	-5.47558	-12.4965	-5.10162	-5.52815	-9.3497
4.19802	-0.466824	-3.42405	-9.40955	-15.3831	-23.2856	-32.5891	-54.072	-55.4616	-2.02632	-3.43466				4.19802	-2.70617	-3.74961	-5.92613	-5.8642	-4.35954	-5.4757	-12.4942	-5.11271	-5.53417	-9.35245
4.20135	-0.495195	-3.44378	-9.39113	-15.4052	-23.2922	-32.5896	-54.0707	-55.4726	-2.0327	-3.43686				4.20135	-2.73454	-3.76934	-5.90771	-5.88638	-4.36622	-5.47618	-12.4929	-5.12367	-5.54055	-9.35465
4.20469	-0.523686	-3.46375	-9.37247	-15.4268	-23.2986	-32.5904	-54.0705	-55.4833	-2.03937	-3.43847				4.20469	-2.76303	-3.78931	-5.88906	-5.90789	-4.37254	-5.47701	-12.4927	-5.1344	-5.54723	-9.35626
4.20802	-0.552356	-3.48383	-9.35376	-15.4477	-23.3044	-32.5917	-54.0712	-55.4939	-2.04635	-3.43949				4.20802	-2.7917	-3.80939	-5.87034	-5.92887	-4.37838	-5.47832	-12.4934	-5.14495	-5.5542	-9.35727
4.21135	-0.581205	-3.5041	-9.33498	-15.4682	-23.3099	-32.5935	-54.0731	-55.5041	-2.05362	-3.43996				4.21135	-2.82055	-3.82966	-5.85157	-5.94932	-4.38386	-5.48011	-12.4953	-5.15521	-5.56147	-9.35775
4.21469	-0.610113	-3.52454	-9.31633	-15.4881	-23.315	-32.5959	-54.0759	-55.5142	-2.06125	-3.4399				4.21469	-2.84946	-3.8501	-5.83291	-5.96923	-4.38899	-5.48249	-12.4981	-5.16522	-5.5691	-9.35769
4.21802	-0.639141	-3.54511	-9.29773	-15.5075	-23.3198	-32.5988	-54.0798	-55.5239	-2.06912	-3.43919				4.21802	-2.87849	-3.87067	-5.81431	-5.98866	-4.39376	-5.48542	-12.502	-5.17493	-5.57697	-9.35698
4.22135	-0.668168	-3.56579	-9.27925	-15.5264	-23.3242	-32.6024	-54.0847	-55.5333	-2.07722	-3.438				4.22135	-2.90751	-3.89135	-5.79584	-6.00755	-4.39817	-5.48905	-12.5068	-5.18441	-5.58507	-9.35578
4.22469	-0.697136	-3.58665	-9.26107	-15.5447	-23.3283	-32.6066	-54.0906	-55.5425	-2.08557	-3.43621				4.22469	-2.93648	-3.91221	-5.77766	-6.02585	-4.40228	-5.49322	-12.5127	-5.19359	-5.59342	-9.354
4.22802	-0.726104	-3.60757	-9.24307	-15.5624	-23.332	-32.6115	-54.0975	-55.5515	-2.09403	-3.43394				4.22802	-2.96545	-3.93313	-5.75966	-6.04355	-4.40598	-5.49817	-12.5197	-5.20253	-5.60188	-9.35173
4.23135	-0.754833	-3.62873	-9.22531	-15.5794	-23.3353	-32.6171	-54.1053	-55.5602	-2.10267	-3.43126				4.23135	-2.99418	-3.95429	-5.74189	-6.06054	-4.40925	-5.50371	-12.5275	-5.21123	-5.61053	-9.34905
4.23469	-0.783443	-3.64995	-9.20796	-15.5957	-23.3381	-32.6233	-54.114	-55.5686	-2.11149	-3.4281				4.23469	-3.02279	-3.97551	-5.72455	-6.07687	-4.41211	-5.50991	-12.5362	-5.21964	-5.61935	-9.34589
4.23802	-0.811756	-3.67135	-9.19086	-15.6113	-23.3405	-32.6301	-54.1236	-55.5767	-2.12044	-3.42453				4.23802	-3.0511	-3.99691	-5.70744	-6.09243	-4.41444	-5.51671	-12.5458	-5.2278	-5.62829	-9.34231
4.24135	-0.83971	-3.69287	-9.17423	-15.626	-23.3423	-32.6375	-54.134	-55.5846	-2.12961	-3.42059				4.24135	-3.07906	-4.01843	-5.69081	-6.10715	-4.41623	-5.52416	-12.5561	-5.23567	-5.63747	-9.33838
4.24469	-0.867307	-3.7145	-9.15796	-15.6399	-23.3435	-32.6454	-54.1452	-55.5921	-2.13891	-3.41624				4.24469	-3.10665	-4.04006	-5.67454	-6.12104	-4.41748	-5.53203	-12.5673	-5.24318	-5.64677	-9.33403
4.24802	-0.894427	-3.73632	-9.14216	-15.6529	-23.3442	-32.6538	-54.1571	-55.5993	-2.14845	-3.41147				4.24802	-3.13377	-4.06188	-5.65875	-6.13403	-4.41819	-5.54043	-12.5793	-5.25033	-5.6563	-9.32926
4.25135	-0.921071	-3.75837	-9.12684	-15.6649	-23.3445	-32.6626	-54.1697	-55.606	-2.15816	-3.40629				4.25135	-3.16042	-4.08393	-5.64343	-6.14607	-4.41843	-5.54925	-12.5919	-5.25707	-5.66602	-9.32407
4.25469	-0.947237	-3.7806	-9.11206	-15.6761	-23.3442	-32.6718	-54.1829	-55.6121	-2.16806	-3.40062				4.25469	-3.18658	-4.10616	-5.62865	-6.15722	-4.41819	-5.55843	-12.6051	-5.26321	-5.67591	-9.31841
4.25802	-0.972867	-3.80313	-9.09781	-15.6863	-23.3436	-32.6814	-54.1967	-55.6177	-2.17801	-3.39454				4.25802	-3.21221	-4.12869	-5.6144	-6.16747	-4.41754	-5.56803	-12.6188	-5.26881	-5.68587	-9.31233
4.26135	-0.997901	-3.82584	-9.08422	-15.6956	-23.3427	-32.6913	-54.2108	-55.6228	-2.18803	-3.38799				4.26135	-3.23725	-4.1514	-5.60081	-6.17677	-4.41664	-5.57792	-12.633	-5.27382	-5.69588	-9.30578
4.26469	-1.0224	-3.84891	-9.07123	-15.704	-23.3415	-32.7016	-54.2253	-55.627	-2.19804	-3.38089				4.26469	-3.26174	-4.17447	-5.58782	-6.18511	-4.41545	-5.58817	-12.6474	-5.27805	-5.70589	-9.29868
4.26802	-1.0463	-3.87216	-9.05895	-15.7114	-23.34	-32.7122	-54.2398	-55.6304	-2.20793	-3.37338				4.26802	-3.28565	-4.19772	-5.57554	-6.19256	-4.41402	-5.59878	-12.662	-5.28151	-5.71579	-9.29117
4.27135	-1.06955	-3.8957	-9.04727	-15.7179	-23.3384	-32.7231	-54.2544	-55.6331	-2.21771	-3.3654				4.27135	-3.30889	-4.22126	-5.56386	-6.199	-4.41241	-5.60975	-12.6765	-5.28419	-5.72556	-9.28319
4.27469	-1.0922	-3.91948	-9.03636	-15.7234	-23.3367	-32.7345	-54.2687	-55.6349	-2.22731	-3.35687				4.27469	-3.33154	-4.24504	-5.55295	-6.20455	-4.41068	-5.62108	-12.6909	-5.28598	-5.73516	-9.27466
4.27802	-1.11425	-3.9435	-9.02611	-15.728	-23.3349	-32.7462	-54.2826	-55.6359	-2.23666	-3.34793				4.27802	-3.3536	-4.26906	-5.5427	-6.20914	-4.4089	-5.63282	-12.7048	-5.28699	-5.74452	-9.26572
4.28135	-1.13571	-3.96764	-9.01663	-15.7316	-23.3331	-32.7583	-54.2958	-55.636	-2.24584	-3.33858				4.28135	-3.37505	-4.2932	-5.53322	-6.21277	-4.40711	-5.64492	-12.718	-5.28711	-5.7537	-9.25636
4.28469	-1.15651	-3.99202	-9.00787	-15.7343	-23.3313	-32.7706	-54.3081	-55.6354	-2.25484	-3.32874				4.28469	-3.39586	-4.31758	-5.52446	-6.21545	-4.40526	-5.65726	-12.7302	-5.28646	-5.7627	-9.24653
4.28802	-1.17677	-4.01658	-9	-15.736	-23.3295	-32.7833	-54.319	-55.634	-2.26367	-3.31855				4.28802	-3.41612	-4.34214	-5.51659	-6.21712	-4.40347	-5.66989	-12.7411	-5.28508	-5.77152	-9.23634
4.29135	-1.19644	-4.04131	-8.99291	-15.7368	-23.3278	-32.796	-54.328	-55.6319	-2.27231	-3.30794				4.29135	-3.43579	-4.36687	-5.5095	-6.2179	-4.4018	-5.68259	-12.7502	-5.28294	-5.78016	-9.22573
4.29469	-1.21552	-4.06623	-8.98677	-15.7366	-23.3263	-32.8087	-54.3348	-55.6291	-2.28083	-3.29691				4.29469	-3.45486	-4.39179	-5.50336	-6.21778	-4.40025	-5.69534	-12.7569	-5.28014	-5.78868	-9.2147
4.29802	-1.23405	-4.09138	-8.98153	-15.7356	-23.325	-32.8214	-54.3385	-55.6256	-2.28924	-3.28565				4.29802	-3.4734	-4.41694	-5.49811	-6.21676	-4.399	-5.70804	-12.7606	-5.27668	-5.79709	-9.20343
4.30135	-1.252	-4.11671	-8.97729	-15.7339	-23.324	-32.8339	-54.3383	-55.6216	-2.29752	-3.27414				4.30135	-3.49134	-4.44227	-5.49388	-6.21504	-4.39799	-5.7205	-12.7605	-5.27269	-5.80537	-9.19193
4.30469	-1.2694	-4.14222	-8.97413	-15.7314	-23.3234	-32.846	-54.3331	-55.6172	-2.30575	-3.26234				4.30469	-3.50875	-4.46779	-5.49072	-6.21253	-4.39739	-5.73266	-12.7553	-5.26822	-5.8136	-9.18013
4.30802	-1.28627	-4.16785	-8.97199	-15.7284	-23.3232	-32.8578	-54.3217	-55.6123	-2.31391	-3.25042				4.30802	-3.52561	-4.49342	-5.48857	-6.20949	-4.39721	-5.7444	-12.7439	-5.26333	-5.82176	-9.16821
4.31135	-1.30248	-4.19348	-8.97092	-15.7247	-23.3235	-32.8689	-54.3025	-55.607	-2.32196	-3.23832				4.31135	-3.54183	-4.51905	-5.4875	-6.20586	-4.39745	-5.75554	-12.7247	-5.25808	-5.82981	-9.15611
4.31469	-1.31804	-4.21911	-8.97098	-15.7206	-23.3242	-32.8795	-54.2737	-55.6015	-2.32989	-3.22604				4.31469	-3.55738	-4.54468	-5.48756	-6.20174	-4.39817	-5.76609	-12.6958	-5.25254	-5.83774	-9.14383
4.31802	-1.33294	-4.24463	-8.97199	-15.716	-23.3254	-32.8893	-54.2328	-55.5958	-2.33763	-3.21358				4.31802	-3.57229	-4.57019	-5.48857	-6.19715	-4.39942	-5.77593	-12.655	-5.24682	-5.84549	-9.13137
4.32135	-1.34706	-4.26996	-8.97408	-15.7111	-23.3272	-32.8983	-54.1775	-55.5899	-2.34514	-3.20089				4.32135	-3.58641	-4.59552	-5.49066	-6.19221	-4.40115	-5.78493	-12.5996	-5.24098	-5.853	-9.11868
4.32469	-1.36042	-4.29517	-8.97706	-15.7057	-23.3294	-32.9064	-54.1041	-55.584	-2.35242	-3.18795				4.32469	-3.59976	-4.62073	-5.49364	-6.18684	-4.40341	-5.79304	-12.5263	-5.23502	-5.86027	-9.10574
4.32802	-1.37299	-4.32014	-8.98099	-15.6999	-23.3322	-32.9136	-54.0093	-55.578	-2.35939	-3.17466				4.32802	-3.61234	-4.64571	-5.49757	-6.18106	-4.40621	-5.80019	-12.4314	-5.22906	-5.86724	-9.09245
4.33135	-1.38485	-4.34488	-8.98582	-15.6937	-23.3355	-32.9195	-53.8882	-55.5721	-2.36601	-3.16095				4.33135	-3.6242	-4.67044	-5.5024	-6.17486	-4.40949	-5.80615	-12.3104	-5.22316	-5.87386	-9.07874
4.33469	-1.39588	-4.3695	-8.99154	-15.6872	-23.3393	-32.9242	-53.7359	-55.5662	-2.37221	-3.14683				4.33469	-3.63523	-4.69506	-5.50812	-6.16837	-4.41325	-5.8108	-12.158	-5.21725	-5.88006	-9.06461
4.33802	-1.40631	-4.39388	-8.99804	-15.6804	-23.3436	-32.9273	-53.5464	-55.5605	-2.37799	-3.13216				4.33802	-3.64566	-4.71944	-5.51462	-6.16151	-4.41754	-5.8139	-11.9686	-5.21153	-5.88584	-9.04995
4.34135	-1.41615	-4.41808	-9.00543	-15.6732	-23.3485	-32.9285	-53.3132	-55.5549	-2.38323	-3.11702				4.34135	-3.65549	-4.74364	-5.52201	-6.1543	-4.42243	-5.81515	-11.7354	-5.20593	-5.89108	-9.03481
4.34469	-1.4255	-4.44216	-9.01371	-15.6656	-23.3539	-32.9273	-53.0289	-55.5494	-2.38812	-3.10135				4.34469	-3.66485	-4.76772	-5.5303	-6.14673	-4.42785	-5.81396	-11.4511	-5.20051	-5.89597	-9.01914
4.34802	-1.4345	-4.46606	-9.02283	-15.6578	-23.3599	-32.9232	-52.6856	-55.5443	-2.39247	-3.08514				4.34802	-3.67385	-4.79162	-5.53942	-6.13892	-4.43387	-5.80984	-11.1078	-5.19532	-5.90032	-9.00292
4.35135	-1.44321	-4.48978	-9.03285	-15.6497	-23.3666	-32.9154	-52.2746	-55.5395	-2.3964	-3.06839				4.35135	-3.68255	-4.81534	-5.54943	-6.13087	-4.44055	-5.80198	-10.6968	-5.19055	-5.90426	-8.98618
4.35469	-1.45173	-4.51326	-9.04369	-15.6415	-23.3738	-32.9027	-51.7871	-55.535	-2.39992	-3.05116				4.35469	-3.69108	-4.83882	-5.56028	-6.12265	-4.44782	-5.78934	-10.2093	-5.18608	-5.90777	-8.96895
4.35802	-1.46002	-4.53657	-9.05538	-15.633	-23.3819	-32.884	-51.2137	-55.531	-2.40302	-3.03334				4.35802	-3.69936	-4.86213	-5.57196	-6.11418	-4.45586	-5.77062	-9.63587	-5.18209	-5.91087	-8.95113
4.36135	-1.46812	-4.55952	-9.06789	-15.6245	-23.3906	-32.8576	-50.545	-55.5276	-2.40564	-3.01504				4.36135	-3.70747	-4.88508	-5.58448	-6.10566	-4.46457	-5.74422	-8.96716	-5.17863	-5.9135	-8.93283
4.36469	-1.47593	-4.58217	-9.08118	-15.6158	-23.3999	-32.8214	-49.7717	-55.5246	-2.40791	-2.99627				4.36469	-3.71528	-4.90773	-5.59777	-6.09696	-4.47392	-5.70804	-8.19391	-5.17565	-5.91576	-8.91405
4.36802	-1.48338	-4.6044	-9.09531	-15.6071	-23.41	-32.773	-48.885	-55.5222	-2.4097	-2.97695				4.36802	-3.72273	-4.92996	-5.6119	-6.0882	-4.484	-5.65964	-7.30723	-5.17327	-5.91755	-8.89474
4.37135	-1.49035	-4.62621	-9.11009	-15.5982	-23.4208	-32.7093	-47.8767	-55.5204	-2.41113	-2.95722				4.37135	-3.7297	-4.95178	-5.62668	-6.07932	-4.49473	-5.59592	-6.2989	-5.17142	-5.91898	-8.87501
4.37469	-1.49685	-4.64743	-9.12565	-15.5893	-23.4321	-32.6266	-46.7394	-55.5192	-2.41208	-2.93702				4.37469	-3.7362	-4.97299	-5.64224	-6.07044	-4.50605	-5.51325	-5.16158	-5.17023	-5.91993	-8.85481
4.37802	-1.50269	-4.66812	-9.14186	-15.5803	-23.444	-32.5207	-45.467	-55.5185	-2.41256	-2.9164				4.37802	-3.74204	-4.99368	-5.65845	-6.06143	-4.51797	-5.40727	-3.8892	-5.16957	-5.92041	-8.83418
4.38135	-1.50794	-4.6882	-9.15867	-15.5713	-23.4565	-32.3861	-44.055	-55.5184	-2.41256	-2.89541				4.38135	-3.74728	-5.01376	-5.67526	-6.05243	-4.53049	-5.27275	-2.47717	-5.16945	-5.92041	-8.8132
4.38469	-1.51253	-4.70757	-9.17608	-15.5623	-23.4696	-32.2171	-42.5002	-55.5187	-2.41202	-2.87396				4.38469	-3.75187	-5.03314	-5.69266	-6.04343	-4.5436	-5.10371	-0.922382	-5.16981	-5.91987	-8.79174
4.38802	-1.51652	-4.72629	-9.19408	-15.5532	-23.4833	-32.0069	-40.8017	-55.5196	-2.41089	-2.85214				4.38802	-3.75587	-5.05185	-5.71066	-6.03437	-4.55725	-4.89354	0.776112	-5.17064	-5.91874	-8.76993
4.39135	-1.52004	-4.74429	-9.21249	-15.5442	-23.4975	-31.7479	-38.9602	-55.5208	-2.40916	-2.82991				4.39135	-3.75938	-5.06985	-5.72908	-6.02531	-4.5715	-4.6345	2.61766	-5.1719	-5.91701	-8.7477
4.39469	-1.52314	-4.76158	-9.23139	-15.5351	-23.5122	-31.4318	-36.9782	-55.5224	-2.40672	-2.8072				4.39469	-3.76248	-5.08714	-5.74797	-6.01619	-4.58622	-4.31842	4.59957	-5.17344	-5.91457	-8.72499
4.39802	-1.52594	-4.77815	-9.25064	-15.5259	-23.5274	-31.0497	-34.8606	-55.5243	-2.40362	-2.78407				4.39802	-3.76529	-5.10371	-5.76723	-6.00702	-4.60142	-3.93635	6.71726	-5.17535	-5.91147	-8.70186
4.40135	-1.52862	-4.79406	-9.27025	-15.5166	-23.5431	-30.5923	-32.6132	-55.5264	-2.39968	-2.76035				4.40135	-3.76797	-5.11962	-5.78684	-5.99778	-4.61704	-3.47894	8.9646	-5.17744	-5.90754	-8.67814
4.40469	-1.53118	-4.80938	-9.2901	-15.5072	-23.559	-30.0502	-30.244	-55.5287	-2.39503	-2.73609				4.40469	-3.77053	-5.13494	-5.80668	-5.98836	-4.63295	-2.93678	11.3338	-5.17976	-5.90289	-8.65388
4.40802	-1.53375	-4.82398	-9.31013	-15.4977	-23.5749	-29.4137	-27.7619	-55.5311	-2.38955	-2.71106				4.40802	-3.77309	-5.14954	-5.82671	-5.97882	-4.64892	-2.30032	13.8159	-5.18221	-5.8974	-8.62885
4.41135	-1.53637	-4.83805	-9.33033	-15.4878	-23.5907	-28.6739	-25.1772	-55.5337	-2.38335	-2.68537				4.41135	-3.77572	-5.16361	-5.84692	-5.96899	-4.66472	-1.56051	16.4006	-5.18477	-5.8912	-8.60316
4.41469	-1.53899	-4.85146	-9.35066	-15.4776	-23.6061	-27.8224	-22.5008	-55.5364	-2.37638	-2.65884				4.41469	-3.77834	-5.17702	-5.86724	-5.95874	-4.68004	-0.708997	19.0771	-5.18751	-5.88423	-8.57663
4.41802	-1.54167	-4.86434	-9.37104	-15.4668	-23.6205	-26.8517	-19.7443	-55.5394	-2.36869	-2.6316				4.41802	-3.78102	-5.1899	-5.88763	-5.94795	-4.69452	0.261724	21.8335	-5.19043	-5.87654	-8.54939
4.42135	-1.54442	-4.87655	-9.39137	-15.4554	-23.6337	-25.7556	-16.9197	-55.5425	-2.36034	-2.60359				4.42135	-3.78376	-5.20211	-5.90795	-5.9365	-4.70763	1.35779	24.6581	-5.19353	-5.8682	-8.52138
4.42469	-1.5471	-4.88824	-9.41163	-15.443	-23.6447	-24.5295	-14.0391	-55.5456	-2.35128	-2.57486				4.42469	-3.78644	-5.2138	-5.92822	-5.92411	-4.71872	2.58392	27.5387	-5.19669	-5.85914	-8.49265
4.42802	-1.54978	-4.8992	-9.43172	-15.4294	-23.6531	-23.1704	-11.1147	-55.549	-2.34157	-2.54536				4.42802	-3.78913	-5.22476	-5.94831	-5.91058	-4.72707	3.94303	30.4631	-5.20009	-5.84942	-8.46314
4.43135	-1.55234	-4.90957	-9.45151	-15.4145	-23.6577	-21.6772	-8.15833	-55.5525	-2.33126	-2.51532				4.43135	-3.79169	-5.23514	-5.96809	-5.89561	-4.73166	5.43618	33.4195	-5.20355	-5.83911	-8.4331
4.43469	-1.55479	-4.91917	-9.47088	-15.3978	-23.6573	-20.0509	-5.18149	-55.5559	-2.32035	-2.48468				4.43469	-3.79413	-5.24473	-5.98747	-5.87893	-4.7313	7.06244	36.3963	-5.207	-5.8282	-8.40247
4.43802	-1.55711	-4.92811	-9.48966	-15.379	-23.6505	-18.2945	-2.195	-55.5593	-2.30879	-2.45351				4.43802	-3.79646	-5.25367	-6.00624	-5.86009	-4.7245	8.81892	39.3828	-5.2104	-5.81664	-8.37129
4.44135	-1.5592	-4.93622	-9.50772	-15.3576	-23.6354	-16.4126	0.790775	-55.5625	-2.29651	-2.42198				4.44135	-3.79854	-5.26178	-6.0243	-5.83875	-4.70942	10.7008	42.3686	-5.21356	-5.80436	-8.33976
4.44469	-1.56105	-4.94361	-9.52482	-15.3332	-23.6098	-14.4122	3.7663	-55.5652	-2.28369	-2.39003				4.44469	-3.80039	-5.26917	-6.04141	-5.81437	-4.68379	12.7012	45.3441	-5.2163	-5.79154	-8.30781
4.44802	-1.56271	-4.95017	-9.54086	-15.3053	-23.5708	-12.3012	6.72263	-55.5672	-2.27022	-2.35766				4.44802	-3.80206	-5.27573	-6.05744	-5.78642	-4.64481	14.8122	48.3004	-5.21827	-5.77807	-8.27545
4.45135	-1.56409	-4.95589	-9.55564	-15.2731	-23.5153	-10.0895	9.65154	-55.568	-2.25616	-2.32494				4.45135	-3.80343	-5.28145	-6.07222	-5.75423	-4.58926	17.0239	51.2294	-5.2191	-5.76401	-8.24273
4.45469	-1.56522	-4.96083	-9.56887	-15.2358	-23.4392	-7.7877	12.5455	-55.5671	-2.24155	-2.2918				4.45469	-3.80456	-5.2864	-6.08546	-5.71698	-4.5132	19.3257	54.1233	-5.21815	-5.7494	-8.20959
4.45802	-1.56611	-4.96495	-9.58037	-15.1927	-23.3382	-5.40721	15.3975	-55.5636	-2.22647	-2.25818				4.45802	-3.80546	-5.29051	-6.09696	-5.67389	-4.41217	21.7062	56.9753	-5.21463	-5.73432	-8.17597
4.46135	-1.56671	-4.96829	-9.58997	-15.1427	-23.2072	-2.95979	18.2011	-55.5564	-2.21092	-2.22415				4.46135	-3.80605	-5.29385	-6.10656	-5.62388	-4.28116	24.1536	59.7789	-5.20742	-5.71877	-8.14193
4.46469	-1.56713	-4.97091	-9.59724	-15.0847	-23.0404	-0.457346	20.9503	-55.5439	-2.19488	-2.18964				4.46469	-3.80647	-5.29647	-6.11383	-5.56588	-4.11439	26.656	62.5281	-5.19496	-5.70273	-8.10742
4.46802	-1.56742	-4.97282	-9.60201	-15.0176	-22.8317	2.08825	23.6396	-55.524	-2.17855	-2.15459				4.46802	-3.80677	-5.29838	-6.1186	-5.49871	-3.90565	29.2016	65.2174	-5.17505	-5.6864	-8.07238
4.47135	-1.56766	-4.97413	-9.60392	-14.9397	-22.5741	4.66561	26.2641	-55.4938	-2.16192	-2.11912				4.47135	-3.80701	-5.29969	-6.1205	-5.42086	-3.6481	31.779	67.8419	-5.14489	-5.66977	-8.03691
4.47469	-1.56784	-4.97484	-9.60255	-14.8498	-22.2607	7.26366	28.819	-55.4495	-2.14505	-2.08324				4.47469	-3.80719	-5.3004	-6.11913	-5.33092	-3.3347	34.377	70.3968	-5.10055	-5.6529	-8.00103
4.47802	-1.56808	-4.97496	-9.59754	-14.7461	-21.8841	9.87184	31.3002	-55.386	-2.12801	-2.047				4.47802	-3.80743	-5.30052	-6.11413	-5.22721	-2.95812	36.9852	72.878	-5.03707	-5.63586	-7.96479
4.48135	-1.56826	-4.97454	-9.58836	-14.627	-21.4371	12.4804	33.7039	-55.2971	-2.1109	-2.01046				4.48135	-3.8076	-5.3001	-6.10495	-5.10812	-2.51108	39.5938	75.2817	-4.9482	-5.61875	-7.92825
4.48469	-1.5685	-4.97353	-9.57459	-14.4906	-20.9125	15.0799	36.027	-55.1751	-2.09379	-1.97369				4.48469	-3.80784	-5.29909	-6.09118	-4.97174	-1.98644	42.1933	77.6048	-4.82619	-5.60164	-7.89148
4.48802	-1.56873	-4.97186	-9.55558	-14.3351	-20.3035	17.6619	38.2662	-55.0107	-2.0768	-1.93685				4.48802	-3.80808	-5.29742	-6.07216	-4.81623	-1.37752	44.7753	79.8441	-4.66174	-5.58466	-7.85464
4.49135	-1.56897	-4.96948	-9.53072	-14.1584	-19.6043	20.2184	40.4191	-54.7928	-2.06012	-1.89996				4.49135	-3.80832	-5.29504	-6.04731	-4.63957	-0.678301	47.3318	81.9969	-4.44382	-5.56797	-7.81775
4.49469	-1.56915	-4.9662	-9.49931	-13.9586	-18.8096	22.742	42.4834	-54.5087	-2.04384	-1.86318				4.49469	-3.8085	-5.29176	-6.0159	-4.43971	0.116408	49.8554	84.0613	-4.15975	-5.5517	-7.78097
4.49802	-1.56927	-4.96185	-9.46069	-13.7334	-17.9153	25.2263	44.4572	-54.1445	-2.02811	-1.82641				4.49802	-3.80862	-5.28741	-5.97727	-4.21458	1.01072	52.3397	86.035	-3.79556	-5.53596	-7.74419
4.50135	-1.56909	-4.95636	-9.41408	-13.481	-16.9187	27.6654	46.3387	-53.6849	-2.01291	-1.78987				4.50135	-3.80844	-5.28193	-5.93066	-3.96216	2.00737	54.7788	87.9166	-3.33595	-5.52076	-7.70766
4.50469	-1.56868	-4.94951	-9.3587	-13.1991	-15.8181	30.0539	48.1266	-53.1138	-1.99842	-1.75351				4.50469	-3.80802	-5.27507	-5.87529	-3.68023	3.10796	57.1673	89.7045	-2.76488	-5.50628	-7.6713
4.50802	-1.56796	-4.94111	-9.29374	-12.8857	-14.6134	32.3874	49.8199	-52.4148	-1.98472	-1.71739				4.50802	-3.80731	-5.26667	-5.81032	-3.36689	4.31257	59.5008	91.3977	-2.06584	-5.49257	-7.63518
4.51135	-1.56689	-4.93103	-9.21828	-12.539	-13.3063	34.6616	51.4175	-51.5716	-1.97172	-1.68163				4.51135	-3.80623	-5.25659	-5.73486	-3.02011	5.6197	61.775	92.9953	-1.22267	-5.47957	-7.59941
4.51469	-1.5654	-4.91911	-9.13155	-12.1568	-11.8994	36.873	52.919	-50.5688	-1.9595	-1.64628				4.51469	-3.80474	-5.24467	-5.64814	-2.63792	7.02661	63.9864	94.4968	-0.219882	-5.46736	-7.56407
4.51802	-1.56361	-4.9051	-9.03261	-11.7375	-10.3971	39.0185	54.3242	-49.3925	-1.94806	-1.61135				4.51802	-3.80296	-5.23067	-5.54919	-2.21866	8.52889	66.1318	95.902	0.956416	-5.45591	-7.52914
4.52135	-1.56146	-4.88889	-8.92061	-11.2795	-8.80498	41.095	55.6331	-48.0309	-1.93733	-1.5769				4.52135	-3.80081	-5.21445	-5.4372	-1.76066	10.121	68.2083	97.2109	2.31808	-5.44518	-7.49469
4.52469	-1.55902	-4.87024	-8.79472	-10.7813	-7.12979	43.1001	56.8459	-46.4746	-1.92744	-1.54305				4.52469	-3.79837	-5.1958	-5.31131	-1.26249	11.7962	70.2135	98.4237	3.87436	-5.43529	-7.46083
4.52802	-1.55628	-4.84884	-8.654	-10.2419	-5.37932	45.0315	57.9633	-44.7176	-1.91832	-1.5099				4.52802	-3.79562	-5.1744	-5.17058	-0.723004	13.5467	72.1449	99.5411	5.63133	-5.42617	-7.42769
4.53135	-1.55324	-4.82446	-8.49754	-9.66012	-3.56197	46.8872	58.9862	-42.7573	-1.90997	-1.47748				4.53135	-3.79258	-5.15002	-5.01412	-0.141263	15.3641	74.0006	100.564	7.59166	-5.41782	-7.39527
4.53469	-1.55008	-4.7968	-8.32456	-9.03559	-1.68687	48.6655	59.9156	-40.5943	-1.90246	-1.44595				4.53469	-3.78942	-5.12236	-4.84115	0.483274	17.2392	75.7788	101.493	9.75466	-5.41031	-7.36374
4.53802	-1.54668	-4.76533	-8.13407	-8.36796	0.23669	50.3648	60.7527	-38.233	-1.89579	-1.41531				4.53802	-3.78603	-5.09089	-4.65065	1.15091	19.1627	77.4782	102.331	12.116	-5.40364	-7.3331
4.54135	-1.54322	-4.72981	-7.92527	-7.65729	2.19917	51.984	61.499	-35.6809	-1.89	-1.38569				4.54135	-3.78257	-5.05537	-4.44186	1.86157	21.1252	79.0973	103.077	14.668	-5.39786	-7.30348
4.54469	-1.53959	-4.68969	-7.69734	-6.90401	4.19128	53.5221	62.1559	-32.9486	-1.88506	-1.35708				4.54469	-3.77893	-5.01525	-4.21393	2.61486	23.1173	80.6354	103.734	17.4004	-5.39291	-7.27487
4.54802	-1.53589	-4.64445	-7.44951	-6.10894	6.20389	54.9784	62.7251	-30.0488	-1.881	-1.32954				4.54802	-3.77524	-4.97001	-3.96609	3.40992	25.1299	82.0918	104.303	20.3001	-5.38886	-7.24733
4.55135	-1.53208	-4.59355	-7.18111	-5.27316	8.22824	56.3528	63.2085	-26.9966	-1.87784	-1.3032				4.55135	-3.77142	-4.91911	-3.69769	4.2457	27.1543	83.4662	104.786	23.3523	-5.3857	-7.22098
4.55469	-1.5282	-4.53651	-6.89143	-4.39817	10.2561	57.6449	63.6078	-23.8079	-1.87552	-1.27786				4.55469	-3.76755	-4.86207	-3.40801	5.12069	29.1821	84.7583	105.186	26.541	-5.38337	-7.19565
4.55802	-1.52427	-4.47273	-6.57988	-3.48568	12.2795	58.8549	63.925	-20.4999	-1.87409	-1.25366				4.55802	-3.76362	-4.79829	-3.09646	6.03318	31.2055	85.9683	105.503	29.8491	-5.38194	-7.17145
4.56135	-1.52022	-4.40156	-6.24597	-2.53785	14.2914	59.983	64.1625	-17.0897	-1.87337	-1.23054				4.56135	-3.75956	-4.72713	-2.76256	6.98102	33.2174	87.0964	105.74	33.2592	-5.38123	-7.14833
4.56469	-1.51598	-4.32253	-5.88942	-1.55699	16.285	61.0297	64.3224	-13.5946	-1.87343	-1.20842				4.56469	-3.75533	-4.64809	-2.406	7.96187	35.211	88.1431	105.9	36.7543	-5.38129	-7.12621
4.56802	-1.51163	-4.23503	-5.50973	-0.545681	18.2541	61.9955	64.4071	-10.0313	-1.87421	-1.18732				4.56802	-3.75098	-4.56059	-2.02632	8.97318	37.1801	89.1089	105.985	40.3176	-5.38206	-7.10511
4.57135	-1.50704	-4.13853	-5.10687	0.493228	20.1931	62.8812	64.4191	-6.4159	-1.87558	-1.16724				4.57135	-3.74639	-4.46409	-1.62345	10.0121	39.1191	89.9946	105.997	43.933	-5.38343	-7.08503
4.57469	-1.50222	-4.03249	-4.68069	1.55675	22.0969	63.6878	64.3609	-2.76351	-1.87755	-1.1481				4.57469	-3.74156	-4.35805	-1.19728	11.0756	41.023	90.8012	105.939	47.5854	-5.3854	-7.06589
4.57802	-1.49715	-3.91656	-4.23121	2.64162	23.9611	64.4163	64.2349	0.911951	-1.88005	-1.12998				4.57802	-3.7365	-4.24212	-0.7478	12.1605	42.8872	91.5297	105.813	51.2609	-5.3879	-7.04777
4.58135	-1.49179	-3.7902	-3.75843	3.74454	25.7817	65.068	64.0436	4.5976	-1.88315	-1.11294				4.58135	-3.73113	-4.11576	-0.275016	13.2634	44.7077	92.1814	105.621	54.9465	-5.391	-7.03073
4.58469	-1.48606	-3.65305	-3.26258	4.86201	27.555	65.6442	63.7897	8.28189	-1.88679	-1.09684				4.58469	-3.72541	-3.97861	0.220835	14.3809	46.4811	92.7576	105.367	58.6308	-5.39464	-7.01463
4.58802	-1.47998	-3.50487	-2.7439	5.99051	29.2781	66.1464	63.4754	11.9545	-1.8909	-1.08188				4.58802	-3.71933	-3.83043	0.739515	15.5094	48.2041	93.2598	105.053	62.3034	-5.39875	-6.99967
4.59135	-1.47355	-3.34531	-2.20275	7.12639	30.9483	66.5763	63.1034	15.6062	-1.89561	-1.06794				4.59135	-3.71289	-3.67087	1.28067	16.6453	49.8744	93.6897	104.681	65.9551	-5.40346	-6.98572
4.59469	-1.46675	-3.17413	-1.63949	8.26609	32.5633	66.9355	62.676	19.2288	-1.90085	-1.055				4.59469	-3.7061	-3.49969	1.84393	17.785	51.4894	94.0489	104.254	69.5778	-5.4087	-6.97279
4.59802	-1.45954	-2.99108	-1.05464	9.40609	34.1212	67.2257	62.1956	22.8154	-1.90657	-1.04302				4.59802	-3.69889	-3.31664	2.42877	18.925	53.0472	94.3391	103.773	73.1643	-5.41443	-6.96081
4.60135	-1.45191	-2.79599	-0.448763	10.5429	35.6204	67.4487	61.6645	26.3596	-1.91277	-1.03205				4.60135	-3.69126	-3.12155	3.03465	20.0617	54.5464	94.5621	103.242	76.7085	-5.42063	-6.94984
4.60469	-1.44386	-2.58869	0.177324	11.6729	37.0593	67.6062	61.0851	29.8557	-1.91945	-1.02192				4.60469	-3.68321	-2.91425	3.66074	21.1918	55.9853	94.7195	102.663	80.2046	-5.4273	-6.93971
4.60802	-1.43528	-2.36923	0.822842	12.793	38.4369	67.7001	60.4597	33.2986	-1.92636	-1.01256				4.60802	-3.67463	-2.69479	4.30626	22.3119	57.363	94.8135	102.037	83.6475	-5.43422	-6.93035
4.61135	-1.42622	-2.13742	1.48684	13.8999	39.7524	67.7323	59.7904	36.6839	-1.93346	-1.00398				4.61135	-3.66557	-2.46298	4.97025	23.4187	58.6784	94.8457	101.368	87.0328	-5.44131	-6.92177
4.61469	-1.41656	-1.89352	2.16818	14.9904	41.0048	67.7047	59.0793	40.0073	-1.94055	-0.995994				4.61469	-3.65591	-2.21908	5.65159	24.5093	59.9308	94.8181	100.657	90.3562	-5.4484	-6.91378
4.61802	-1.40625	-1.63758	2.86561	16.062	42.1938	67.6194	58.3284	43.2653	-1.94734	-0.988543				4.61802	-3.6456	-1.96314	6.34903	25.5808	61.1198	94.7328	99.9062	93.6142	-5.4552	-6.90633
4.62135	-1.3954	-1.36995	3.57771	17.1115	43.3191	67.4783	57.5397	46.4544	-1.95348	-0.98151				4.62135	-3.63475	-1.69551	7.06112	26.6304	62.2451	94.5917	99.1175	96.8033	-5.46134	-6.8993
4.62469	-1.38384	-1.09106	4.30298	18.1368	44.3805	67.2835	56.715	49.5715	-1.95855	-0.974715				4.62469	-3.62319	-1.41662	7.78639	27.6557	63.3066	94.3968	98.2928	99.9205	-5.4664	-6.8925
4.62802	-1.37174	-0.801325	5.03969	19.1353	45.3783	67.037	55.8561	52.6139	-1.96183	-0.968099				4.62802	-3.61109	-1.12689	8.52311	28.6542	64.3044	94.1504	97.4339	102.963	-5.46968	-6.88589
4.63135	-1.35899	-0.501275	5.78606	20.1049	46.3127	66.741	54.9649	55.5786	-1.96224	-0.961363				4.63135	-3.59833	-0.826836	9.26948	29.6237	65.2387	93.8544	96.5427	105.928	-5.4701	-6.87915
4.63469	-1.34563	-0.191629	6.54024	21.0437	47.184	66.3974	54.0431	58.4632	-1.95843	-0.95439				4.63469	-3.58498	-0.51719	10.0237	30.5625	66.11	93.5108	95.6209	108.812	-5.46628	-6.87218
4.63802	-1.33175	0.126958	7.30026	21.9499	47.9928	66.0083	53.0923	61.2651	-1.94854	-0.946879				4.63802	-3.57109	-0.198603	10.7837	31.4687	66.9188	93.1216	94.6701	111.614	-5.45639	-6.86467
4.64135	-1.31732	0.453711	8.06397	22.822	48.7399	65.5755	52.1144	63.9818	-1.92976	-0.938416				4.64135	-3.55667	0.12815	11.5474	32.3409	67.6659	92.6889	93.6922	114.331	-5.43761	-6.8562
4.64469	-1.30248	0.787735	8.82924	23.6587	49.4257	65.1009	51.1109	66.6109	-1.89871	-0.92876				4.64469	-3.54183	0.462174	12.3127	33.1776	68.3517	92.2143	92.6887	116.96	-5.40656	-6.84655
4.64802	-1.28716	1.1282	9.5939	24.4588	50.0514	64.5864	50.0836	69.15	-1.85061	-0.917315				4.64802	-3.52651	0.802636	13.0773	33.9776	68.9774	91.6998	91.6614	119.499	-5.35846	-6.8351
4.65135	-1.27143	1.4742	10.3559	25.2213	50.6177	64.0337	49.0338	71.597	-1.77956	-0.903487				4.65135	-3.51077	1.14864	13.8393	34.7402	69.5437	91.1471	90.6116	121.946	-5.28741	-6.82127
4.65469	-1.25521	1.8248	11.1129	25.9457	51.1257	63.4447	47.9632	73.9502	-1.67805	-0.886679				4.65469	-3.49456	1.49924	14.5963	35.4646	70.0517	90.5581	89.541	124.299	-5.1859	-6.80447
4.65802	-1.23852	2.17891	11.8629	26.6313	51.5766	62.8212	46.8732	76.2079	-1.53697	-0.865877				4.65802	-3.47787	1.85335	15.3463	36.1502	70.5026	89.9346	88.451	126.557	-5.04482	-6.78366
4.66135	-1.2213	2.53546	12.6038	27.2777	51.9713	62.165	45.7653	78.3687	-1.34522	-0.839889				4.66135	-3.46065	2.2099	16.0872	36.7966	70.8973	89.2783	87.3431	128.718	-4.85307	-6.75768
4.66469	-1.20348	2.89345	13.3334	27.8845	52.3114	61.4777	44.6407	80.4316	-1.09011	-0.807285				4.66469	-3.44282	2.56789	16.8169	37.4034	71.2374	88.591	86.2185	130.781	-4.59796	-6.72507
4.66802	-1.185	3.25179	14.0499	28.4518	52.598	60.7612	43.5008	82.3955	-0.7568	-0.766158				4.66802	-3.42435	2.92623	17.5333	37.9707	71.524	87.8745	85.0787	132.744	-4.26465	-6.68395
4.67135	-1.16593	3.6093	14.7513	28.9794	52.8327	60.0171	42.3471	84.2597	-0.329137	-0.713944				4.67135	-3.40527	3.28374	18.2347	38.4983	71.7587	87.1305	83.9249	134.609	-3.83699	-6.63173
4.67469	-1.14614	3.96502	15.4358	29.4675	53.0168	59.2471	41.1808	86.0234	0.210464	-0.647724				4.67469	-3.38548	3.63946	18.9192	38.9863	71.9429	86.3605	82.7586	136.372	-3.29739	-6.56551
4.67802	-1.12569	4.31788	16.1018	29.9162	53.1518	58.4528	40.0032	87.6861	0.88042	-0.563562				4.67802	-3.36504	3.99232	19.5852	39.435	72.0779	85.5662	81.581	138.035	-2.62743	-6.48135
4.68135	-1.10465	4.66681	16.7477	30.3259	53.2392	57.6356	38.8156	89.2473	1.69927	-0.456631				4.68135	-3.344	4.34124	20.2311	39.8448	72.1653	84.749	80.3934	139.596	-1.80858	-6.37442
4.68469	-1.0832	5.01084	17.372	30.697	53.2804	56.797	37.6192	90.7068	2.68495	-0.32115				4.68469	-3.32254	4.68528	20.8554	40.2159	72.2064	83.9103	79.197	141.056	-0.822902	-6.23894
4.68802	-1.06126	5.34904	17.9733	31.0302	53.2767	55.9384	36.4152	92.0647	3.85439	-0.150025				4.68802	-3.30061	5.02348	21.4567	40.5491	72.2027	83.0517	77.993	142.414	0.346541	-6.06781
4.69135	-1.03915	5.6805	18.5505	31.3262	53.2295	55.0611	35.2049	93.3211	5.22214	0.0650883				4.69135	-3.27849	5.35494	22.0339	40.845	72.1555	82.1745	76.7827	143.67	1.71429	-5.8527
4.69469	-1.01691	6.00451	19.1025	31.5857	53.1402	54.1666	33.9894	94.4769	6.80041	0.334024				4.69469	-3.25626	5.67895	22.5859	41.1046	72.0662	81.2799	75.5672	144.826	3.29256	-5.58376
4.69802	-0.994682	6.32012	19.6283	31.8096	53.0103	53.256	32.7699	95.5328	8.59785	0.66793				4.69802	-3.23403	5.99456	23.1117	41.3285	71.9363	80.3694	74.3477	145.882	5.09	-5.24986
4.70135	-0.972569	6.62673	20.1272	31.9989	52.841	52.3309	31.5475	96.4897	10.6196	1.0795				4.70135	-3.21192	6.30116	23.6106	41.5177	71.767	79.4443	73.1253	146.839	7.11179	-4.83829
4.70469	-0.950754	6.92356	20.5985	32.1544	52.6339	51.3925	30.3234	97.3486	12.8671	1.58268				4.70469	-3.1901	6.598	24.0819	41.6733	71.5599	78.5059	71.9013	147.698	9.35924	-4.33511
4.70802	-0.929296	7.21008	21.0418	32.2772	52.3903	50.442	29.0989	98.1109	15.3376	2.1925				4.70802	-3.16864	6.88452	24.5252	41.7961	71.3164	77.5554	70.6767	148.46	11.8298	-3.72529
4.71135	-0.908315	7.48575	21.4566	32.3682	52.1118	49.4807	27.8749	98.7776	18.0249	2.92474				4.71135	-3.14766	7.16019	24.94	41.8871	71.0378	76.5941	69.4527	149.127	14.517	-2.99305
4.71469	-0.887811	7.75009	21.8428	32.4285	51.7997	48.5098	26.6526	99.3502	20.919	3.79533				4.71469	-3.12716	7.42453	25.3263	41.9474	70.7257	75.6232	68.2305	149.699	17.4111	-2.12246
4.71802	-0.868022	8.00276	22.2006	32.459	51.4554	47.5303	25.4332	99.8298	24.0071	4.82029				4.71802	-3.10737	7.6772	25.684	41.9778	70.3815	74.6437	67.011	150.179	20.4993	-1.0975
4.72135	-0.848949	8.24338	22.5298	32.4607	51.0804	46.5435	24.2175	100.218	27.2741	6.01476				4.72135	-3.0883	7.91782	26.0132	41.9796	70.0064	73.6569	65.7954	150.567	23.7662	0.0969768
4.72469	-0.83071	8.47179	22.8308	32.4346	50.676	45.5502	23.0067	100.517	30.7024	7.39264				4.72469	-3.07006	8.14623	26.3142	41.9535	69.602	72.6636	64.5846	150.866	27.1946	1.47486
4.72802	-0.813365	8.68785	23.1038	32.3819	50.2436	44.5517	21.8017	100.727	34.2735	8.96609				4.72802	-3.05271	8.36229	26.5872	41.9008	69.1696	71.665	63.3795	151.076	30.7657	3.0483
4.73135	-0.796974	8.89146	23.3493	32.3036	49.7843	43.5488	20.6032	100.852	37.9679	10.7448				4.73135	-3.03632	8.5659	26.8328	41.8224	68.7103	70.6622	62.181	151.201	34.4601	4.82702
4.73469	-0.781596	9.08267	23.5678	32.2007	49.2996	42.5426	19.4122	100.892	41.7661	12.7357				4.73469	-3.02094	8.75711	27.0512	41.7196	68.2256	69.656	60.99	151.241	38.2583	6.81794
4.73802	-0.767291	9.26143	23.7597	32.0743	48.7908	41.534	18.2294	100.851	45.6489	14.9427				4.73802	-3.00664	8.93587	27.2431	41.5932	67.7168	68.6474	59.8072	151.2	42.141	9.02492
4.74135	-0.754058	9.42785	23.9256	31.9256	48.259	40.524	17.0556	100.73	49.5978	17.3662				4.74135	-2.9934	9.10228	27.409	41.4444	67.185	67.6374	58.6334	151.079	46.0899	11.4484
4.74469	-0.74178	9.58204	24.0662	31.7554	47.7057	39.5136	15.8916	100.531	53.5955	20.0034				4.74469	-2.98113	9.25648	27.5496	41.2742	66.6317	66.627	57.4694	150.88	50.0877	14.0857
4.74802	-0.730515	9.72414	24.1821	31.5647	47.1321	38.5036	14.738	100.258	57.6261	22.848				4.74802	-2.96986	9.39858	27.6655	41.0836	66.0582	65.617	56.3158	150.607	54.1182	16.9302
4.75135	-0.720084	9.85438	24.2739	31.3545	46.5394	37.495	13.5953	99.9111	61.6747	25.8906				4.75135	-2.95943	9.52882	27.7573	40.8734	65.4654	64.6084	55.1731	150.26	58.1669	19.9728
4.75469	-0.710547	9.97287	24.3426	31.1258	45.9287	36.4887	12.4642	99.4936	65.7282	29.1189				4.75469	-2.94989	9.64731	27.826	40.6446	64.8547	63.602	54.042	149.843	62.2204	23.2011
4.75802	-0.701845	10.08	24.3888	30.8793	45.3013	35.4853	11.3451	99.0076	69.7748	32.5186				4.75802	-2.94119	9.75442	27.8722	40.3981	64.2273	62.5986	52.9229	149.357	66.267	26.6008
4.76135	-0.693917	10.1758	24.4133	30.6159	44.6582	34.4858	10.2385	98.4554	73.8037	36.0733				4.76135	-2.93326	9.85026	27.8967	40.1347	63.5843	61.5991	51.8163	148.804	70.2958	30.1555
4.76469	-0.686705	10.2608	24.4169	30.3364	44.0006	33.4907	9.14484	97.8395	77.8053	39.7655				4.76469	-2.92605	9.9352	27.9003	39.8553	62.9266	60.6041	50.7227	148.188	74.2975	33.8477
4.76802	-0.680208	10.3351	24.4006	30.0417	43.3293	32.501	8.06427	97.1622	81.7715	43.5772				4.76802	-2.91955	10.0095	27.884	39.5606	62.2553	59.6144	49.6421	147.511	78.2636	37.6594
4.77135	-0.674367	10.3992	24.3649	29.7326	42.6455	31.5172	6.99717	96.4262	85.6948	47.4899				4.77135	-2.91371	10.0736	27.8484	39.2514	61.5715	58.6306	48.575	146.775	82.1869	41.5721
4.77469	-0.669301	10.4533	24.3109	29.4097	41.9502	30.54	5.94366	95.6338	89.569	51.4852				4.77469	-2.90865	10.1277	27.7944	38.9286	60.8762	57.6534	47.5215	145.983	86.0612	45.5675
4.77802	-0.664949	10.4977	24.2394	29.0738	41.2443	29.57	4.90391	94.7876	93.3889	55.5457				4.77802	-2.9043	10.1722	27.7228	38.5927	60.1703	56.6834	46.4817	145.137	89.8811	49.628
4.78135	-0.661314	10.5329	24.1511	28.7257	40.5288	28.608	3.87794	93.8901	97.1501	59.6545				4.78135	-2.90066	10.2074	27.6345	38.2446	59.4548	55.7213	45.4558	144.239	93.6422	53.7367
4.78469	-0.658333	10.5591	24.0468	28.366	39.8047	27.6543	2.86591	92.9438	100.849	63.7954				4.78469	-2.89768	10.2335	27.5302	37.8849	58.7307	54.7677	44.4437	143.293	97.3409	57.8777
4.78802	-0.655949	10.5764	23.9274	27.9954	39.0729	26.7099	1.86771	91.9511	104.482	67.9539				4.78802	-2.8953	10.2509	27.4108	37.5143	57.999	53.8232	43.4455	142.3	100.974	62.0362
4.79135	-0.654161	10.5854	23.7936	27.6146	38.3343	25.775	0.8834	90.9144	108.047	72.1163				4.79135	-2.89351	10.2598	27.277	37.1335	57.2603	52.8884	42.4612	141.263	104.539	66.1985
4.79469	-0.653028	10.5863	23.6461	27.2241	37.5898	24.8505	-0.087142	89.836	111.54	76.2702				4.79469	-2.89237	10.2607	27.1295	36.743	56.5158	51.9639	41.4907	140.185	108.032	70.3524
4.79802	-0.652432	10.5793	23.4858	26.8247	36.8401	23.9369	-1.04392	88.7183	114.96	80.4048				4.79802	-2.89178	10.2537	26.9692	36.3436	55.7661	51.0502	40.5339	139.067	111.452	74.487
4.80135	-0.652373	10.5649	23.3132	26.4169	36.0861	23.0346	-1.98698	87.5636	118.303	84.5107				4.80135	-2.89172	10.2393	26.7966	35.9358	55.0121	50.148	39.5908	137.913	114.795	78.593
4.80469	-0.65279	10.5433	23.129	26.0013	35.3284	22.1441	-2.91646	86.374	121.566	88.5797				4.80469	-2.89214	10.2178	26.6124	35.5201	54.2544	49.2575	38.6614	136.723	118.059	82.6619
4.80802	-0.653565	10.5149	22.9338	25.5784	34.5678	21.266	-3.83246	85.152	124.748	92.6047				4.80802	-2.89291	10.1894	26.4173	35.0972	53.4938	48.3794	37.7454	135.501	121.241	86.6869
4.81135	-0.654697	10.4801	22.7282	25.1487	33.8049	20.4005	-4.73511	83.8994	127.846	96.5797				4.81135	-2.89404	10.1545	26.2116	34.6676	52.7309	47.5139	36.8427	134.248	124.338	90.6619
4.81469	-0.656188	10.4391	22.5127	24.7129	33.0404	19.5479	-5.62453	82.6187	130.857	100.499				4.81469	-2.89553	10.1135	25.9961	34.2317	51.9664	46.6613	35.9533	132.968	127.35	94.5815
4.81802	-0.657976	10.3922	22.2879	24.2711	32.2748	18.7083	-6.50084	81.3117	133.78	104.359				4.81802	-2.89732	10.0667	25.7713	33.79	51.2009	45.8217	35.077	131.661	130.272	98.4412
4.82135	-0.660002	10.3399	22.0543	23.8241	31.5089	17.882	-7.36421	79.9806	136.612	108.154				4.82135	-2.89935	10.0143	25.5377	33.343	50.4349	44.9954	34.2136	130.329	133.105	102.237
4.82469	-0.662208	10.2822	21.8124	23.3722	30.7431	17.069	-8.21465	78.6272	139.353	111.882				4.82469	-2.90155	9.9566	25.2959	32.8911	49.6691	44.1824	33.3632	128.976	135.845	105.964
4.82802	-0.664592	10.2193	21.5628	22.916	29.9781	16.2694	-9.0524	77.2534	141.999	115.537				4.82802	-2.90394	9.89372	25.0462	32.4348	48.9041	43.3828	32.5254	127.602	138.491	109.619
4.83135	-0.667155	10.1515	21.3057	22.4558	29.2143	15.4831	-9.87738	75.861	144.549	119.117				4.83135	-2.9065	9.82594	24.7892	31.9747	48.1403	42.5965	31.7004	126.21	141.042	113.2
4.83469	-0.669777	10.079	21.0418	21.9922	28.4525	14.7102	-10.6898	74.4517	147.003	122.619				4.83469	-2.90912	9.75347	24.5252	31.5111	47.3785	41.8236	30.888	124.801	143.495	116.702
4.83802	-0.672638	10.0021	20.7713	21.5256	27.6929	13.9506	-11.4896	73.027	149.357	126.041				4.83802	-2.91198	9.67652	24.2547	31.0445	46.6189	41.064	30.0882	123.376	145.849	120.123
4.84135	-0.675619	9.92072	20.4946	21.0565	26.9364	13.2042	-12.277	71.5886	151.61	129.378				4.84135	-2.91497	9.59516	23.9781	30.5754	45.8624	40.3176	29.3008	121.938	148.102	123.461
4.84469	-0.678778	9.83524	20.2122	20.5852	26.1832	12.4709	-13.052	70.1382	153.76	132.63				4.84469	-2.91812	9.50968	23.6956	30.1041	45.1093	39.5843	28.5258	120.487	150.253	126.713
4.84802	-0.682175	9.74572	19.9242	20.1122	25.4342	11.7506	-13.8147	68.6769	155.808	135.795				4.84802	-2.92152	9.42016	23.4076	29.6311	44.3602	38.864	27.7631	119.026	152.3	129.877
4.85135	-0.685751	9.6525	19.6311	19.6378	24.6896	11.043	-14.5653	67.2066	157.751	138.869				4.85135	-2.9251	9.32693	23.1145	29.1567	43.6156	38.1563	27.0125	117.556	154.243	132.951
4.85469	-0.689507	9.55558	19.3331	19.1624	23.9499	10.3477	-15.304	65.7285	159.589	141.851				4.85469	-2.92885	9.23002	22.8165	28.6813	42.8759	37.4611	26.2738	116.077	156.081	135.933
4.85802	-0.6935	9.45532	19.0305	18.6865	23.2157	9.66477	-16.0308	64.244	161.322	144.739				4.85802	-2.93285	9.12976	22.5139	28.2054	42.1417	36.7782	25.547	114.593	157.814	138.821
4.86135	-0.697792	9.35185	18.7238	18.2104	22.4873	8.99369	-16.7462	62.7543	162.95	147.53				4.86135	-2.93714	9.02629	22.2072	27.7292	41.4133	36.1071	24.8317	113.103	159.442	141.612
4.86469	-0.702322	9.24534	18.4132	17.7343	21.7652	8.3341	-17.45	61.2609	164.473	150.221				4.86469	-2.94167	8.91978	21.8967	27.2532	40.6912	35.4475	24.1278	111.61	160.965	144.303
4.86802	-0.70709	9.13602	18.0992	17.2589	21.0497	7.68572	-18.1426	59.7648	165.891	152.811				4.86802	-2.94644	8.81046	21.5827	26.7777	39.9757	34.7991	23.4352	110.114	162.383	146.894
4.87135	-0.712037	9.02396	17.782	16.7843	20.3413	7.04825	-18.8238	58.2671	167.205	155.298				4.87135	-2.95138	8.6984	21.2654	26.3031	39.2673	34.1616	22.754	108.616	163.697	149.381
4.87469	-0.717163	8.9094	17.4621	16.3108	19.6402	6.42133	-19.4938	56.7689	168.414	157.681				4.87469	-2.95651	8.58384	20.9455	25.8297	38.5662	33.5347	22.084	107.118	164.906	151.763
4.87802	-0.722528	8.79258	17.1396	15.8389	18.9468	5.80454	-20.1526	55.2713	169.519	159.957				4.87802	-2.96187	8.46702	20.623	25.3578	37.8728	32.9179	21.4252	105.62	166.011	154.039
4.88135	-0.72813	8.67349	16.8148	15.3688	18.2614	5.19758	-20.8003	53.7753	170.521	162.126				4.88135	-2.96748	8.34793	20.2982	24.8876	37.1874	32.311	20.7775	104.124	167.013	156.208
4.88469	-0.733912	8.55237	16.4883	14.9007	17.5843	4.60017	-21.4368	52.282	171.42	164.186				4.88469	-2.97326	8.22681	19.9717	24.4195	36.5103	31.7135	20.141	102.631	167.913	158.269
4.88802	-0.739813	8.42941	16.16	14.4349	16.9158	4.01199	-22.0621	50.7925	172.218	166.139				4.88802	-2.97916	8.10385	19.6434	23.9538	35.8418	31.1254	19.5157	101.141	168.71	160.221
4.89135	-0.745893	8.30466	15.8303	13.9717	16.2561	3.43263	-22.6763	49.3078	172.916	167.982				4.89135	-2.98524	7.97909	19.3138	23.4905	35.1821	30.546	18.9015	99.6568	169.408	162.064
4.89469	-0.752091	8.17829	15.4996	13.5112	15.6056	2.86192	-23.2795	47.829	173.515	169.715				4.89469	-2.99144	7.85273	18.983	23.0301	34.5316	29.9753	18.2983	98.1779	170.007	163.797
4.89802	-0.75835	8.0505	15.168	13.0538	14.9643	2.29955	-23.8717	46.3569	174.017	171.338				4.89802	-2.9977	7.72494	18.6514	22.5727	33.8904	29.4129	17.7061	96.7059	170.509	165.42
4.90135	-0.764668	7.92128	14.8356	12.5998	14.3327	1.74522	-24.4529	44.8925	174.424	172.85				4.90135	-3.00401	7.59572	18.319	22.1186	33.2587	28.8586	17.125	95.2415	170.916	166.932
4.90469	-0.770986	7.79074	14.5028	12.1494	13.7107	1.19877	-25.023	43.4365	174.737	174.252				4.90469	-3.01033	7.46518	17.9862	21.6683	32.6368	28.3121	16.5548	93.7855	171.229	168.334
4.90802	-0.777304	7.65908	14.1698	11.7028	13.0987	0.659943	-25.5823	41.9897	174.958	175.544				4.90802	-3.01665	7.33352	17.6532	21.2217	32.0247	27.7733	15.9955	92.3387	171.45	169.626
4.91135	-0.783563	7.52628	13.8369	11.2604	12.4968	0.128567	-26.1307	40.5529	175.089	176.726				4.91135	-3.02291	7.20072	17.3203	20.7793	31.4228	27.2419	15.4471	90.9019	171.581	170.808
4.91469	-0.789702	7.39253	13.5043	10.8224	11.9049	-0.395536	-26.6683	39.1268	175.131	177.8				4.91469	-3.02905	7.06697	16.9877	20.3413	30.8309	26.7178	14.9095	89.4758	171.623	171.882
4.91802	-0.795841	7.25782	13.1722	10.389	11.3232	-0.912607	-27.1952	37.7122	175.087	178.766				4.91802	-3.03519	6.93226	16.6556	19.9078	30.2492	26.2008	14.3827	88.0612	171.579	172.848
4.92135	-0.801921	7.12234	12.8409	9.96029	10.7517	-1.4227	-27.7113	36.31	174.958	179.626				4.92135	-3.04127	6.79678	16.3243	19.4792	29.6777	25.6907	13.8665	86.6589	171.45	173.709
4.92469	-0.808001	6.98614	12.5107	9.5365	10.1903	-1.92595	-28.2168	34.9209	174.747	180.382				4.92469	-3.04735	6.66058	15.9941	19.0554	29.1163	25.1874	13.361	85.2698	171.24	174.465
4.92802	-0.81408	6.84935	12.1816	9.11784	9.63897	-2.42239	-28.712	33.5457	174.456	181.035				4.92802	-3.05343	6.52379	15.6651	18.6367	28.565	24.691	12.8658	83.8947	170.949	175.118
4.93135	-0.820041	6.71214	11.8542	8.7043	9.09758	-2.91216	-29.1967	32.1853	174.088	181.587				4.93135	-3.05939	6.38658	15.3376	18.2232	28.0236	24.2012	12.3811	82.5342	170.58	175.669
4.93469	-0.826061	6.57457	11.5284	8.29601	8.56596	-3.39526	-29.6714	30.8401	173.644	182.038				4.93469	-3.06541	6.24901	15.0118	17.8149	27.492	23.7181	11.9064	81.189	170.136	176.12
4.93802	-0.832021	6.43688	11.2046	7.89297	8.04412	-3.87174	-30.136	29.5109	173.127	182.391				4.93802	-3.07137	6.11132	14.688	17.4118	26.9701	23.2416	11.4418	79.8598	169.619	176.473
4.94135	-0.838041	6.2992	10.8829	7.49528	7.5317	-4.34166	-30.5906	28.198	172.539	182.648				4.94135	-3.07739	5.97364	14.3663	17.0141	26.4577	22.7717	10.9872	78.5469	169.031	176.73
4.94469	-0.844002	6.16169	10.5635	7.10303	7.02864	-4.80503	-31.0355	26.9021	171.883	182.81				4.94469	-3.08335	5.83613	14.0469	16.6219	25.9547	22.3083	10.5423	77.251	168.376	176.892
4.94802	-0.850022	6.02442	10.2465	6.71613	6.53464	-5.26196	-31.4707	25.6234	171.162	182.88				4.94802	-3.08937	5.69886	13.7299	16.235	25.4607	21.8514	10.1072	75.9723	167.654	176.962
4.95135	-0.855982	5.88751	9.93204	6.33472	6.04945	-5.71239	-31.8964	24.3623	170.377	182.86				4.95135	-3.09533	5.56195	13.4155	15.8536	24.9755	21.401	9.68146	74.7113	166.869	176.942
4.95469	-0.861943	5.75119	9.62037	5.95874	5.57286	-6.15644	-32.3126	23.1192	169.531	182.753				4.95469	-3.10129	5.42563	13.1038	15.4776	24.4989	20.9569	9.26524	73.4681	166.023	176.835
4.95802	-0.867844	5.61547	9.3115	5.58835	5.1046	-6.594	-32.7196	21.8945	168.627	182.561				4.95802	-3.10719	5.28991	12.7949	15.1072	24.0306	20.5194	8.85826	72.2434	165.119	176.643
4.96135	-0.873685	5.48047	9.00561	5.22345	4.64439	-7.02524	-33.1175	20.6883	167.666	182.286				4.96135	-3.11303	5.15491	12.489	14.7423	23.5704	20.0881	8.46028	71.0372	164.159	176.368
4.96469	-0.879526	5.3463	8.70275	4.86422	4.19205	-7.45004	-33.5067	19.5008	166.653	181.931				4.96469	-3.11887	5.02074	12.1862	14.3831	23.1181	19.6633	8.07112	69.8497	163.145	176.014
4.96802	-0.885248	5.21308	8.40306	4.51058	3.74728	-7.86841	-33.8872	18.3321	165.588	181.5				4.96802	-3.12459	4.88752	11.8865	14.0294	22.6733	19.245	7.69061	68.6811	162.081	175.582
4.97135	-0.890851	5.08082	8.10665	4.16261	3.30985	-8.28028	-34.2594	17.1822	164.476	180.993				4.97135	-3.1302	4.75526	11.5901	13.6815	22.2359	18.8331	7.31844	67.5311	160.968	175.076
4.97469	-0.896275	4.94957	7.81351	3.82024	2.87944	-8.68559	-34.6235	16.0508	163.317	180.415				4.97469	-3.13562	4.62401	11.2969	13.3391	21.8055	18.4278	6.95431	66.3997	159.809	174.497
4.97802	-0.90152	4.81945	7.52378	3.48353	2.45595	-9.08428	-34.9799	14.9376	162.115	179.767				4.97802	-3.14087	4.49389	11.0072	13.0024	21.382	18.0291	6.59794	65.2866	158.607	173.849
4.98135	-0.906467	4.69053	7.23749	3.15231	2.03907	-9.47636	-35.3287	13.8425	160.871	179.052				4.98135	-3.14581	4.36497	10.7209	12.6712	20.9651	17.637	6.24913	64.1915	157.364	173.135
4.98469	-0.911176	4.5628	6.95461	2.82663	1.62852	-9.86195	-35.6703	12.765	159.589	178.274				4.98469	-3.15052	4.23723	10.438	12.3455	20.5545	17.2514	5.90754	63.114	156.082	172.356
4.98802	-0.915527	4.43631	6.67524	2.50626	1.22416	-10.2409	-36.0049	11.705	158.271	177.434				4.98802	-3.15487	4.11075	10.1587	12.0251	20.1502	16.8725	5.57292	62.0539	154.763	171.516
4.99135	-0.91964	4.3112	6.39939	2.19125	0.825644	-10.6134	-36.3328	10.6619	156.918	176.535				4.99135	-3.15899	3.98564	9.88281	11.7101	19.7517	16.4999	5.24503	61.0108	153.41	170.617
4.99469	-0.923336	4.18752	6.12706	1.88148	0.432849	-10.9796	-36.6542	9.63551	155.532	175.58				4.99469	-3.16268	3.86196	9.61047	11.4003	19.3589	16.1338	4.92364	59.9844	152.024	169.662
4.99802	-0.926673	4.06528	5.85836	1.5769	0.0455976	-11.3395	-36.9693	8.62539	154.116	174.572				4.99802	-3.16602	3.73971	9.34178	11.0958	18.9716	15.7739	4.60851	58.9743	150.608	168.654
5.00135	-0.929654	3.94464	5.59324	1.27733	-0.336289	-11.6932	-37.2784	7.63118	152.672	173.513				5.00135	-3.169	3.61907	9.07665	10.7962	18.5897	15.4201	4.2994	57.9801	149.164	167.595
5.00469	-0.932217	3.82555	5.33175	0.982881	-0.712931	-12.0409	-37.5817	6.65241	151.201	172.406				5.00469	-3.17156	3.49998	8.81517	10.5017	18.2131	15.0725	3.99613	57.0014	147.693	166.488
5.00802	-0.934482	3.70812	5.0739	0.693321	-1.08439	-12.3827	-37.8793	5.68849	149.706	171.253				5.00802	-3.17383	3.38256	8.55732	10.2122	17.8416	14.7306	3.69847	56.0374	146.198	165.335
5.01135	-0.936449	3.59243	4.81969	0.408709	-1.45078	-12.7187	-38.1716	4.73893	148.189	170.056				5.01135	-3.1758	3.26687	8.30311	9.92757	17.4752	14.3947	3.40617	55.0879	144.681	164.138
5.01469	-0.938118	3.47853	4.56917	0.128925	-1.8121	-13.0489	-38.4587	3.80313	146.651	168.817				5.01469	-3.17746	3.15297	8.05259	9.64779	17.1139	14.0645	3.11911	54.1521	143.143	162.9
5.01802	-0.939548	3.36641	4.32229	-0.146031	-2.16842	-13.3735	-38.7407	2.88057	145.095	167.54				5.01802	-3.17889	3.04085	7.80571	9.37283	16.7576	13.7399	2.83712	53.2295	141.587	161.622
5.02135	-0.940859	3.2562	4.07904	-0.416279	-2.51973	-13.6926	-39.0179	1.97083	143.523	166.225				5.02135	-3.18021	2.93064	7.56246	9.10258	16.4063	13.4208	2.55996	52.3198	140.015	160.307
5.02469	-0.941992	3.14778	3.83949	-0.681877	-2.86597	-14.0063	-39.2904	1.07348	141.935	164.874				5.02469	-3.18134	2.82222	7.32291	8.83698	16.0601	13.1071	2.28745	51.4224	138.427	158.957
5.02802	-0.943124	3.04127	3.60352	-0.942945	-3.20715	-14.3147	-39.5584	0.188172	140.334	163.491				5.02802	-3.18247	2.71571	7.08693	8.57592	15.7189	12.7987	2.01946	50.5371	136.827	157.573
5.03135	-0.944138	2.9366	3.37118	-1.19942	-3.54332	-14.6182	-39.822	-0.685334	138.722	162.077				5.03135	-3.18348	2.61104	6.85459	8.31944	15.3827	12.4952	1.75577	49.6636	135.214	156.159
5.03469	-0.94521	2.83378	3.14242	-1.45143	-3.87436	-14.9167	-40.0816	-1.54728	137.099	160.634				5.03469	-3.18456	2.50822	6.62583	8.06743	15.0517	12.1967	1.49626	48.8017	133.591	154.716
5.03802	-0.946224	2.73281	2.91711	-1.69909	-4.20034	-15.2105	-40.3371	-2.39789	135.467	159.163				5.03802	-3.18557	2.40725	6.40053	7.81977	14.7257	11.9029	1.24067	47.951	131.959	153.245
5.04135	-0.947177	2.63363	2.69532	-1.94246	-4.52119	-15.4998	-40.5889	-3.23731	133.827	157.668				5.04135	-3.18652	2.30807	6.17874	7.57641	14.4048	11.6135	0.98896	47.1116	130.319	151.75
5.04469	-0.948071	2.53618	2.47687	-2.18159	-4.83692	-15.7849	-40.8369	-4.06581	132.181	156.149				5.04469	-3.18742	2.21062	5.96029	7.33727	14.0891	11.3285	0.740945	46.2831	128.674	150.232
5.04802	-0.949025	2.44039	2.26176	-2.41655	-5.14752	-16.0658	-41.0812	-4.88359	130.531	154.609				5.04802	-3.18837	2.11483	5.74517	7.10231	13.7785	11.0476	0.496626	45.4654	127.024	148.692
5.05135	-0.950038	2.34616	2.04986	-2.64752	-5.45305	-16.3427	-41.3221	-5.69069	128.878	153.05				5.05135	-3.18938	2.0206	5.53328	6.87134	13.473	10.7707	0.255764	44.6582	125.371	147.132
5.05469	-0.951052	2.25347	1.84113	-2.87449	-5.75346	-16.6158	-41.5594	-6.48737	127.224	151.472				5.05469	-3.1904	1.92791	5.32454	6.64437	13.1726	10.4976	0.0184178	43.8616	123.716	145.554
5.05802	-0.952125	2.16222	1.63549	-3.09753	-6.04886	-16.8852	-41.7933	-7.27361	125.568	149.877				5.05802	-3.19147	1.83666	5.11891	6.42133	12.8772	10.2282	-0.21553	43.0753	122.06	143.959
5.06135	-0.953376	2.07245	1.4329	-3.3167	-6.33919	-17.1511	-42.0239	-8.04955	123.913	148.268				5.06135	-3.19272	1.74689	4.91631	6.20216	12.5868	9.96232	-0.446081	42.2994	120.406	142.35
5.06469	-0.954747	1.98406	1.23328	-3.53199	-6.62446	-17.4134	-42.2511	-8.81511	122.26	146.645				5.06469	-3.19409	1.6585	4.71669	5.98687	12.3016	9.7	-0.673294	41.5338	118.752	140.727
5.06802	-0.956416	1.89716	1.03664	-3.74341	-6.9046	-17.6724	-42.475	-9.57042	120.609	145.01				5.06802	-3.19576	1.5716	4.52006	5.77545	12.0214	9.44096	-0.897229	40.7785	117.101	139.093
5.07135	-0.958323	1.81156	0.842869	-3.95083	-7.17968	-17.9282	-42.6958	-10.3154	118.961	143.366				5.07135	-3.19767	1.486	4.32628	5.56803	11.7463	9.18519	-1.11794	40.0336	115.453	137.448
5.07469	-0.960529	1.7274	0.652015	-4.15438	-7.44951	-18.1809	-42.9134	-11.05	117.317	141.713				5.07469	-3.19988	1.40184	4.13543	5.36448	11.4765	8.93247	-1.33562	39.2989	113.809	135.795
5.07802	-0.963032	1.64455	0.463963	-4.35388	-7.71415	-18.4306	-43.1281	-11.7744	115.679	140.053				5.07802	-3.20238	1.31899	3.94738	5.16498	11.2119	8.68279	-1.55032	38.5745	112.171	134.135
5.08135	-0.965834	1.56307	0.278771	-4.54938	-7.97355	-18.6774	-43.34	-12.4885	114.047	138.387				5.08135	-3.20518	1.23751	3.76219	4.96948	10.9525	8.43596	-1.76221	37.8605	110.539	132.469
5.08469	-0.968993	1.48284	0.0962615	-4.74077	-8.22777	-18.9214	-43.5492	-13.1923	112.422	136.717				5.08469	-3.20834	1.15728	3.57968	4.77809	10.6983	8.192	-1.97136	37.1566	108.914	130.799
5.08802	-0.972509	1.40381	-0.0835657	-4.92805	-8.47685	-19.1627	-43.7557	-13.8859	110.805	135.044				5.08802	-3.21186	1.07825	3.39985	4.59081	10.4492	7.95066	-2.17789	36.4631	107.297	129.126
5.09135	-0.976384	1.32585	-0.26077	-5.11122	-8.72087	-19.4014	-43.9597	-14.5691	109.198	133.368				5.09135	-3.21573	1.00029	3.22264	4.40764	10.2051	7.71201	-2.38186	35.7798	105.69	127.45
5.09469	-0.980616	1.24884	-0.435412	-5.29021	-8.96001	-19.6375	-44.1613	-15.242	107.602	131.692				5.09469	-3.21996	0.923276	3.048	4.22865	9.96602	7.47591	-2.58344	35.1069	104.094	125.774
5.09802	-0.985324	1.17266	-0.60761	-5.46515	-9.19437	-19.8711	-44.3605	-15.9046	106.016	130.015				5.09802	-3.22467	0.847101	2.8758	4.05371	9.73165	7.24232	-2.78264	34.4443	102.508	124.097
5.10135	-0.99051	1.0972	-0.777423	-5.63598	-9.42415	-20.1022	-44.5573	-16.5567	104.442	128.34				5.10135	-3.22986	0.771642	2.70599	3.88288	9.50187	7.01118	-2.97952	33.7923	100.934	122.422
5.10469	-0.996113	1.02246	-0.944734	-5.80269	-9.6494	-20.331	-44.7519	-17.1983	102.88	126.667				5.10469	-3.23546	0.696898	2.53868	3.71617	9.27663	6.78241	-3.17413	33.1507	99.3718	120.749
5.10802	-1.00225	0.94837	-1.10978	-5.96541	-9.87035	-20.5573	-44.9443	-17.8294	101.331	124.998				5.10802	-3.2416	0.622809	2.37364	3.55345	9.05567	6.55603	-3.36647	32.5195	97.8229	119.08
5.11135	-1.00881	0.874817	-1.27238	-6.12414	-10.0871	-20.7813	-45.1344	-18.45	99.7955	123.334				5.11135	-3.24816	0.549257	2.21103	3.39472	8.83895	6.33204	-3.55661	31.8989	96.2877	117.416
5.11469	-1.01584	0.801861	-1.43266	-6.27893	-10.2997	-21.003	-45.3224	-19.0602	98.2746	121.675				5.11469	-3.25519	0.476301	2.05076	3.23993	8.62634	6.11037	-3.74454	31.2887	94.7668	115.758
5.11802	-1.02323	0.729442	-1.59055	-6.42985	-10.5083	-21.2224	-45.5081	-19.6599	96.769	120.024				5.11802	-3.26258	0.403881	1.89286	3.08901	8.41773	5.89097	-3.93027	30.6891	93.2612	114.106
5.12135	-1.03104	0.657499	-1.74612	-6.57696	-10.713	-21.4394	-45.6917	-20.2491	95.2793	118.38				5.12135	-3.27039	0.331938	1.7373	2.94191	8.21304	5.67394	-4.11391	30.0998	91.7714	112.462
5.12469	-1.03915	0.586033	-1.8993	-6.7203	-10.914	-21.6541	-45.8733	-20.828	93.8061	116.744				5.12469	-3.27849	0.260472	1.58411	2.79856	8.01206	5.45925	-4.29547	29.5209	90.2983	110.826
5.12802	-1.04755	0.514925	-2.0501	-6.86002	-11.1113	-21.8665	-46.0527	-21.3964	92.3503	115.117				5.12802	-3.2869	0.189364	1.43331	2.65884	7.81476	5.24688	-4.47488	28.9525	88.8425	109.2
5.13135	-1.05637	0.444174	-2.19864	-6.99615	-11.3052	-22.0765	-46.2301	-21.9545	90.9121	113.501				5.13135	-3.29572	0.118613	1.28478	2.52271	7.62087	5.03689	-4.65226	28.3945	87.4043	107.583
5.13469	-1.06549	0.373721	-2.34491	-7.12872	-11.4958	-22.2842	-46.4054	-22.5021	89.4922	111.895				5.13469	-3.30484	0.0481606	1.13851	2.39015	7.4302	4.82923	-4.82756	27.8469	85.9843	105.977
5.13802	-1.07509	0.303507	-2.48891	-7.25794	-11.6833	-22.4895	-46.5787	-23.0392	88.0908	110.301				5.13802	-3.31444	-0.0220537	0.994503	2.26092	7.24268	4.62389	-5.00089	27.3097	84.5829	104.383
5.14135	-1.08516	0.233591	-2.63065	-7.38376	-11.868	-22.6926	-46.7501	-23.5659	86.7084	108.719				5.14135	-3.32451	-0.09197	0.852764	2.1351	7.05802	4.42082	-5.17225	26.783	83.2006	102.801
5.14469	-1.09577	0.163853	-2.77025	-7.50637	-12.05	-22.8933	-46.9196	-24.0823	85.3454	107.151				5.14469	-3.33512	-0.161707	0.71317	2.01249	6.87605	4.22007	-5.34177	26.2666	81.8375	101.233
5.14802	-1.10704	0.0944138	-2.90763	-7.6257	-12.2293	-23.0919	-47.0873	-24.5883	84.0021	105.596				5.14802	-3.34638	-0.231147	0.575781	1.89316	6.69676	4.02147	-5.50944	25.7606	80.4943	99.6785
5.15135	-1.1189	0.025332	-3.04282	-7.74199	-12.4061	-23.2883	-47.2532	-25.0842	82.679	104.056				5.15135	-3.35824	-0.300229	0.440598	1.77687	6.51991	3.82507	-5.67538	25.2647	79.1711	98.1386
5.15469	-1.1313	-0.0433922	-3.1758	-7.85518	-12.5806	-23.4825	-47.4175	-25.5699	81.3763	102.532				5.15469	-3.37064	-0.368953	0.30762	1.66368	6.34545	3.63088	-5.83965	24.779	77.8685	96.6139
5.15802	-1.14429	-0.111699	-3.30663	-7.96539	-12.7528	-23.6745	-47.58	-26.0456	80.0943	101.023				5.15802	-3.38364	-0.43726	0.176787	1.55348	6.17325	3.43889	-6.00219	24.3033	76.5865	95.1048
5.16135	-1.15776	-0.179529	-3.43525	-8.07267	-12.9228	-23.8643	-47.741	-26.5114	78.8332	99.5294				5.16135	-3.39711	-0.50509	0.0481606	1.44619	6.00326	3.24911	-6.16318	23.8375	75.3253	93.6117
5.16469	-1.17159	-0.246823	-3.56174	-8.17716	-13.0906	-24.0517	-47.9003	-26.9675	77.5927	98.0527				5.16469	-3.41094	-0.572383	-0.0783205	1.3417	5.83541	3.06171	-6.3225	23.3814	74.0849	92.135
5.16802	-1.18572	-0.313699	-3.68613	-8.27885	-13.2565	-24.2368	-48.058	-27.4139	76.373	96.5928				5.16802	-3.42506	-0.63926	-0.202715	1.24002	5.66953	2.87658	-6.48022	22.935	72.8651	90.6751
5.17135	-1.20008	-0.380099	-3.80838	-8.37797	-13.4204	-24.4194	-48.2141	-27.8509	75.1736	95.1504				5.17135	-3.43943	-0.705659	-0.324965	1.14089	5.50562	2.69395	-6.63632	22.4981	71.6658	89.2326
5.17469	-1.21468	-0.446022	-3.9286	-8.47459	-13.5825	-24.5997	-48.3685	-28.2785	73.9945	93.7257				5.17469	-3.45403	-0.771582	-0.445187	1.04427	5.3435	2.51371	-6.7907	22.0705	70.4866	87.8079
5.17802	-1.22947	-0.511587	-4.04686	-8.56876	-13.7429	-24.7774	-48.5213	-28.6971	72.8352	92.3194				5.17802	-3.46881	-0.837147	-0.563443	0.950098	5.1831	2.33597	-6.94346	21.6519	69.3274	86.4016
5.18135	-1.24454	-0.576675	-4.16321	-8.66067	-13.9017	-24.9526	-48.6724	-29.1069	71.6956	90.9319				5.18135	-3.48389	-0.902236	-0.679791	0.858188	5.02431	2.16079	-7.09462	21.2421	68.1877	85.0141
5.18469	-1.2598	-0.641406	-4.27759	-8.75044	-14.0589	-25.1253	-48.822	-29.5082	70.5754	89.5635				5.18469	-3.49915	-0.966966	-0.794172	0.768423	4.86714	1.98811	-7.24417	20.8408	67.0675	83.6457
5.18802	-1.27548	-0.705659	-4.39012	-8.83812	-14.2146	-25.2954	-48.97	-29.9013	69.4742	88.2143				5.18802	-3.51483	-1.03122	-0.906706	0.680745	4.71145	1.818	-7.39217	20.4476	65.9663	82.2966
5.19135	-1.29145	-0.769556	-4.50075	-8.92389	-14.3688	-25.463	-49.1165	-30.2866	68.3917	86.8845				5.19135	-3.5308	-1.09512	-1.01733	0.594974	4.55719	1.65039	-7.53868	20.0623	64.8839	80.9667
5.19469	-1.30785	-0.832915	-4.60947	-9.00781	-14.5217	-25.6281	-49.2616	-30.6643	67.3276	85.574				5.19469	-3.54719	-1.15848	-1.12605	0.51105	4.40431	1.48523	-7.68381	19.6846	63.8197	79.6562
5.19802	-1.32447	-0.895739	-4.71628	-9.08995	-14.6732	-25.7909	-49.4053	-31.0348	66.2811	84.2827				5.19802	-3.56382	-1.2213	-1.23286	0.428915	4.25285	1.32251	-7.82752	19.3142	62.7732	78.3649
5.20135	-1.3414	-0.958025	-4.8213	-9.17041	-14.8233	-25.9512	-49.5476	-31.3982	65.2518	83.0105				5.20135	-3.58075	-1.28359	-1.33789	0.348449	4.10271	1.16217	-7.9698	18.9508	61.7439	77.0927
5.20469	-1.35845	-1.01966	-4.92442	-9.24921	-14.9722	-26.109	-49.6886	-31.7549	64.2388	81.7574				5.20469	-3.5978	-1.34522	-1.441	0.269651	3.95387	1.00434	-8.11076	18.5941	60.7309	75.8396
5.20802	-1.37556	-1.08075	-5.02574	-9.32646	-15.1197	-26.2645	-49.8282	-32.105	63.2415	80.5232				5.20802	-3.6149	-1.40631	-1.54233	0.192404	3.80635	0.848889	-8.25036	18.2439	59.7337	74.6054
5.21135	-1.3926	-1.14119	-5.12534	-9.40222	-15.2659	-26.4176	-49.9663	-32.4489	62.2594	79.3079				5.21135	-3.63195	-1.46675	-1.64193	0.116646	3.66008	0.695825	-8.38852	17.9	58.7515	73.3901
5.21469	-1.40947	-1.20103	-5.22333	-9.4766	-15.411	-26.5681	-50.103	-32.7868	61.2916	78.1111				5.21469	-3.64882	-1.52659	-1.73992	0.0422597	3.51501	0.545263	-8.52519	17.5621	57.7838	72.1933
5.21802	-1.4261	-1.26022	-5.31971	-9.54962	-15.555	-26.7162	-50.2382	-33.119	60.3378	76.9328				5.21802	-3.66545	-1.58578	-1.8363	-0.030756	3.37106	0.397205	-8.66038	17.23	56.8299	71.015
5.22135	-1.44243	-1.31881	-5.41472	-9.6215	-15.6977	-26.8617	-50.3719	-33.4455	59.3975	75.7725				5.22135	-3.68178	-1.64437	-1.93131	-0.102639	3.22831	0.25171	-8.79407	16.9034	55.8897	69.8547
5.22469	-1.45847	-1.37675	-5.50842	-9.69219	-15.8395	-27.0045	-50.5041	-33.7668	58.4703	74.6298				5.22469	-3.69781	-1.70231	-2.02501	-0.17333	3.08657	0.108838	-8.92627	16.5821	54.9625	68.712
5.22802	-1.4742	-1.43403	-5.60087	-9.76187	-15.9801	-27.1447	-50.6347	-34.0829	57.5559	73.5041				5.22802	-3.71355	-1.75959	-2.11746	-0.243008	2.94596	-0.031352	-9.05693	16.266	54.0481	67.5864
5.23135	-1.48964	-1.49065	-5.69218	-9.83059	-16.1196	-27.2822	-50.7638	-34.3941	56.6539	72.3952				5.23135	-3.72899	-1.81621	-2.20877	-0.311732	2.80643	-0.16886	-9.18603	15.9548	53.146	66.4774
5.23469	-1.50484	-1.54656	-5.78243	-9.89842	-16.2581	-27.417	-50.8915	-34.7007	55.7639	71.3024				5.23469	-3.74418	-1.87212	-2.29901	-0.379562	2.66796	-0.303626	-9.31364	15.6482	52.256	65.3846
5.23802	-1.51986	-1.60182	-5.87165	-9.96542	-16.3954	-27.549	-51.0176	-35.0027	54.8856	70.2253				5.23802	-3.75921	-1.92738	-2.38824	-0.446558	2.53063	-0.43565	-9.43977	15.3462	51.3777	64.3075
5.24135	-1.53464	-1.65629	-5.95993	-10.0316	-16.5316	-27.6783	-51.1422	-35.3004	54.0186	69.1637				5.24135	-3.77399	-1.98185	-2.47651	-0.512779	2.39438	-0.564933	-9.5644	15.0485	50.5108	63.2459
5.24469	-1.54912	-1.71006	-6.04719	-10.0971	-16.6668	-27.8049	-51.2654	-35.5941	53.1626	68.1172				5.24469	-3.78847	-2.03562	-2.56377	-0.578225	2.25925	-0.691533	-9.68754	14.7548	49.6548	62.1994
5.24802	-1.56325	-1.76299	-6.13362	-10.1618	-16.8006	-27.9289	-51.387	-35.884	52.3176	67.0856				5.24802	-3.8026	-2.08855	-2.6502	-0.642955	2.12538	-0.815511	-9.8092	14.465	48.8097	61.1678
5.25135	-1.57708	-1.81514	-6.21915	-10.2259	-16.9333	-28.0502	-51.5072	-36.1702	51.4832	66.0684				5.25135	-3.81643	-2.1407	-2.73573	-0.70703	1.9927	-0.936866	-9.92942	14.1787	47.9753	60.1506
5.25469	-1.59043	-1.8664	-6.30379	-10.2893	-17.0647	-28.1692	-51.626	-36.4532	50.6593	65.0654				5.25469	-3.82978	-2.19196	-2.82037	-0.77039	1.86133	-1.05578	-10.0482	13.8958	47.1514	59.1477
5.25802	-1.60336	-1.91683	-6.38759	-10.3521	-17.1948	-28.2856	-51.7431	-36.733	49.8461	64.0762				5.25802	-3.84271	-2.24239	-2.90418	-0.833213	1.73122	-1.17218	-10.1653	13.616	46.3382	58.1584
5.26135	-1.61582	-1.96642	-6.47056	-10.4142	-17.3237	-28.3995	-51.8589	-37.0097	49.0433	63.1002				5.26135	-3.85517	-2.29198	-2.98715	-0.895381	1.60229	-1.28615	-10.2811	13.3392	45.5354	57.1824
5.26469	-1.62774	-2.01511	-6.5527	-10.4759	-17.4514	-28.511	-51.9732	-37.2837	48.251	62.1369				5.26469	-3.86709	-2.34067	-3.06928	-0.957072	1.47462	-1.39767	-10.3953	13.0653	44.7431	56.2192
5.26802	-1.63925	-2.06286	-6.634	-10.537	-17.5779	-28.6202	-52.0859	-37.5548	47.469	61.1861				5.26802	-3.87859	-2.38842	-3.15058	-1.01817	1.34814	-1.50687	-10.5081	12.7941	43.9612	55.2683
5.27135	-1.65027	-2.10977	-6.71446	-10.5977	-17.7033	-28.7271	-52.1972	-37.8233	46.6974	60.2473				5.27135	-3.88962	-2.43533	-3.23105	-1.07884	1.22273	-1.61368	-10.6194	12.5257	43.1895	54.3295
5.27469	-1.66094	-2.15578	-6.79398	-10.6579	-17.8276	-28.8315	-52.3071	-38.089	45.9359	59.3203				5.27469	-3.90029	-2.48134	-3.31056	-1.13904	1.09845	-1.71816	-10.7293	12.2599	42.428	53.4025
5.27802	-1.6712	-2.20096	-6.87265	-10.7176	-17.9508	-28.9336	-52.4154	-38.3523	45.1844	58.4048				5.27802	-3.91054	-2.52652	-3.38924	-1.19877	0.975192	-1.82027	-10.8376	11.9967	41.6766	52.487
5.28135	-1.68115	-2.24519	-6.95044	-10.7769	-18.073	-29.0334	-52.5222	-38.613	44.443	57.5009				5.28135	-3.9205	-2.57075	-3.46702	-1.25808	0.853002	-1.91998	-10.9444	11.7359	40.9351	51.5831
5.28469	-1.69075	-2.28852	-7.02733	-10.8358	-18.1941	-29.1307	-52.6276	-38.8713	43.7114	56.6084				5.28469	-3.93009	-2.61408	-3.54391	-1.31696	0.731885	-2.01732	-11.0497	11.4776	40.2036	50.6906
5.28802	-1.69992	-2.33096	-7.10338	-10.8943	-18.3141	-29.2256	-52.7314	-39.1273	42.9899	55.7272				5.28802	-3.93927	-2.65652	-3.61997	-1.37544	0.611901	-2.11221	-11.1536	11.2216	39.4821	49.8095
5.29135	-1.70869	-2.37238	-7.1786	-10.9524	-18.433	-29.3181	-52.8337	-39.381	42.2783	54.8573				5.29135	-3.94803	-2.69794	-3.69519	-1.43349	0.49305	-2.20472	-11.2559	10.968	38.7705	48.9395
5.29469	-1.71679	-2.41274	-7.25305	-11.01	-18.5506	-29.4082	-52.9343	-39.6324	41.5768	53.9983				5.29469	-3.95614	-2.7383	-3.76964	-1.49113	0.37539	-2.29484	-11.3565	10.7165	38.069	48.0805
5.29802	-1.7243	-2.45208	-7.32672	-11.0672	-18.667	-29.4959	-53.0335	-39.8817	40.8853	53.1501				5.29802	-3.96365	-2.77764	-3.84331	-1.54835	0.259042	-2.38252	-11.4557	10.4672	37.3775	47.2323
5.30135	-1.73116	-2.4904	-7.39968	-11.1241	-18.782	-29.5813	-53.1311	-40.1289	40.2039	52.3126				5.30135	-3.9705	-2.81596	-3.91626	-1.60527	0.144005	-2.46793	-11.5533	10.2201	36.696	46.3948
5.30469	-1.73724	-2.52759	-7.47186	-11.1808	-18.8958	-29.6643	-53.2271	-40.3739	39.5324	51.4855				5.30469	-3.97658	-2.85316	-3.98844	-1.6619	0.0302196	-2.55096	-11.6493	9.97502	36.0245	45.5678
5.30802	-1.74254	-2.56377	-7.54321	-11.2371	-19.0082	-29.7451	-53.3215	-40.6168	38.8708	50.6688				5.30802	-3.98189	-2.88934	-4.05979	-1.71822	-0.0821352	-2.63172	-11.7437	9.73213	35.3629	44.751
5.31135	-1.74719	-2.59894	-7.61378	-11.2931	-19.1193	-29.8237	-53.4144	-40.8576	38.2189	49.8623				5.31135	-3.98654	-2.9245	-4.13036	-1.77425	-0.193238	-2.71034	-11.8366	9.49132	34.7111	43.9445
5.31469	-1.75112	-2.63321	-7.68346	-11.3488	-19.229	-29.9002	-53.5058	-41.0963	37.5768	49.0662				5.31469	-3.99047	-2.95877	-4.20004	-1.82998	-0.30297	-2.78682	-11.928	9.25261	34.0689	43.1484
5.31802	-1.75446	-2.66653	-7.75218	-11.4042	-19.3375	-29.9746	-53.5955	-41.333	36.9444	48.2802				5.31802	-3.99381	-2.99209	-4.26877	-1.88535	-0.411451	-2.8612	-12.0177	9.01598	33.4365	42.3625
5.32135	-1.75732	-2.69908	-7.81989	-11.4594	-19.4446	-30.0471	-53.6838	-41.5676	36.3216	47.5045				5.32135	-3.99667	-3.02464	-4.33648	-1.94049	-0.51856	-2.93368	-12.1059	8.78137	32.8137	41.5868
5.32469	-1.75983	-2.73079	-7.88653	-11.5141	-19.5504	-30.1176	-53.7704	-41.8002	35.7084	46.739				5.32469	-3.99917	-3.05635	-4.40311	-1.99527	-0.624359	-3.00419	-12.1926	8.54874	32.2006	40.8213
5.32802	-1.76197	-2.76172	-7.95203	-11.5685	-19.6548	-30.1863	-53.8556	-42.0309	35.1049	45.9836				5.32802	-4.00132	-3.08728	-4.46862	-2.04968	-0.728786	-3.07292	-12.2778	8.31801	31.597	40.0658
5.33135	-1.76382	-2.79188	-8.01641	-11.6225	-19.7579	-30.2532	-53.9392	-42.2598	34.511	45.238				5.33135	-4.00317	-3.11744	-4.53299	-2.10369	-0.831902	-3.13979	-12.3613	8.08913	31.0031	39.3202
5.33469	-1.76537	-2.82127	-8.07965	-11.6762	-19.8596	-30.3183	-54.0212	-42.4868	33.9265	44.5024				5.33469	-4.00472	-3.14683	-4.59623	-2.15733	-0.933588	-3.20488	-12.4434	7.86215	30.4187	38.5846
5.33802	-1.76662	-2.84982	-8.1417	-11.7294	-19.9598	-30.3817	-54.1016	-42.712	33.3517	43.7764				5.33802	-4.00597	-3.17538	-4.65828	-2.21056	-1.03378	-3.2683	-12.5238	7.63696	29.8438	37.8586
5.34135	-1.76752	-2.87753	-8.20255	-11.7822	-20.0585	-30.4435	-54.1804	-42.9354	32.7862	43.06				5.34135	-4.00686	-3.20309	-4.71914	-2.26337	-1.13249	-3.33011	-12.6026	7.41357	29.2783	37.1422
5.34469	-1.76799	-2.90442	-8.26228	-11.8347	-20.1557	-30.5037	-54.2577	-43.157	32.23	42.3532				5.34469	-4.00734	-3.22998	-4.77886	-2.31582	-1.2297	-3.39037	-12.6799	7.19196	28.7222	36.4354
5.34802	-1.76793	-2.93034	-8.32075	-11.8868	-20.2515	-30.5624	-54.3333	-43.3768	31.6831	41.656				5.34802	-4.00728	-3.2559	-4.83733	-2.36791	-1.32543	-3.44902	-12.7555	6.97213	28.1752	35.7382
5.35135	-1.76734	-2.95538	-8.37791	-11.9386	-20.3456	-30.6196	-54.4073	-43.5948	31.1454	40.9684				5.35135	-4.00668	-3.28094	-4.8945	-2.41971	-1.4196	-3.50618	-12.8295	6.7541	27.6375	35.0506
5.35469	-1.7662	-2.97946	-8.43376	-11.9901	-20.4383	-30.6752	-54.4797	-43.8111	30.6169	40.2904				5.35469	-4.00555	-3.30502	-4.95034	-2.47127	-1.51229	-3.56185	-12.9018	6.53785	27.109	34.3726
5.35802	-1.76442	-3.00258	-8.4883	-12.0414	-20.5294	-30.7295	-54.5504	-44.0254	30.0976	39.622				5.35802	-4.00376	-3.32814	-5.00488	-2.52259	-1.60342	-3.61609	-12.9726	6.32352	26.5898	33.7042
5.36135	-1.76203	-3.02476	-8.54129	-12.0925	-20.6191	-30.7823	-54.6194	-44.238	29.5876	38.9631				5.36135	-4.00138	-3.35032	-5.05787	-2.57367	-1.69307	-3.6689	-13.0416	6.11097	26.0797	33.0454
5.36469	-1.75917	-3.04598	-8.59278	-12.1435	-20.7072	-30.8337	-54.6869	-44.4487	29.0868	38.3137				5.36469	-3.99852	-3.37154	-5.10937	-2.62463	-1.78117	-3.72028	-13.1091	5.90026	25.5789	32.396
5.36802	-1.75571	-3.0663	-8.64267	-12.1943	-20.7937	-30.8836	-54.7527	-44.6575	28.5951	37.6737				5.36802	-3.99506	-3.39186	-5.15926	-2.67541	-1.86765	-3.77023	-13.1749	5.69147	25.0873	31.7559
5.37135	-1.75184	-3.08573	-8.69095	-12.2449	-20.8786	-30.9322	-54.8169	-44.8643	28.1127	37.043				5.37135	-3.99119	-3.41129	-5.20754	-2.72608	-1.95253	-3.81881	-13.2391	5.48464	24.6049	31.1252
5.37469	-1.74755	-3.10433	-8.73762	-12.2954	-20.9618	-30.9794	-54.8795	-45.0692	27.6392	36.4215				5.37469	-3.9869	-3.42989	-5.25421	-2.7765	-2.0358	-3.86602	-13.3017	5.27978	24.1314	30.5037
5.37802	-1.7429	-3.12221	-8.78263	-12.3456	-21.0434	-31.0252	-54.9405	-45.2719	27.1746	35.8091				5.37802	-3.98225	-3.44777	-5.29921	-2.82675	-2.1174	-3.91185	-13.3627	5.077	23.6667	29.8913
5.38135	-1.73795	-3.13938	-8.82596	-12.3955	-21.1233	-31.0698	-55	-45.4727	26.7186	35.206				5.38135	-3.9773	-3.46494	-5.34254	-2.87664	-2.19733	-3.95638	-13.4222	4.87626	23.2107	29.2882
5.38469	-1.73265	-3.15589	-8.86768	-12.4452	-21.2017	-31.113	-55.0579	-45.6714	26.271	34.612				5.38469	-3.97199	-3.48145	-5.38427	-2.92629	-2.27565	-3.99959	-13.4801	4.67753	22.7632	28.6942
5.38802	-1.7271	-3.1718	-8.90774	-12.4944	-21.2784	-31.1549	-55.1144	-45.868	25.8318	34.0273				5.38802	-3.96645	-3.49736	-5.42432	-2.97552	-2.35236	-4.04155	-13.5366	4.48096	22.3239	28.1095
5.39135	-1.7212	-3.18718	-8.94606	-12.5432	-21.3535	-31.1958	-55.1693	-46.0625	25.4006	33.4518				5.39135	-3.96055	-3.51274	-5.46265	-3.02434	-2.42752	-4.08238	-13.5915	4.28641	21.8927	27.534
5.39469	-1.71512	-3.20196	-8.98272	-12.5916	-21.4273	-31.2355	-55.2227	-46.2551	24.9773	32.8854				5.39469	-3.95447	-3.52752	-5.4993	-3.07274	-2.50125	-4.12208	-13.6449	4.09389	21.4694	26.9676
5.39802	-1.70875	-3.21609	-9.01759	-12.6396	-21.4996	-31.2741	-55.2745	-46.4456	24.5618	32.3282				5.39802	-3.94809	-3.54165	-5.53417	-3.12072	-2.57361	-4.1607	-13.6967	3.90333	21.0539	26.4105
5.40135	-1.70219	-3.22968	-9.05067	-12.6871	-21.5707	-31.3117	-55.3249	-46.6341	24.1538	31.7801				5.40135	-3.94154	-3.55524	-5.56725	-3.16828	-2.64466	-4.19831	-13.7471	3.7148	20.646	25.8623
5.40469	-1.69539	-3.24261	-9.08184	-12.7344	-21.6404	-31.3483	-55.3738	-46.8208	23.7533	31.2409				5.40469	-3.93474	-3.56817	-5.59843	-3.21549	-2.7144	-4.23491	-13.796	3.52818	20.2454	25.3231
5.40802	-1.68836	-3.25489	-9.11099	-12.7812	-21.7088	-31.3839	-55.4211	-47.0054	23.36	30.7105				5.40802	-3.92771	-3.58045	-5.62757	-3.26234	-2.78282	-4.27055	-13.8433	3.34352	19.8521	24.7927
5.41135	-1.68115	-3.26645	-9.13811	-12.8277	-21.776	-31.4188	-55.4669	-47.1882	22.9735	30.189				5.41135	-3.9205	-3.59201	-5.65469	-3.30883	-2.84994	-4.30542	-13.8891	3.16077	19.4657	24.2712
5.41469	-1.6737	-3.27742	-9.1632	-12.8739	-21.8417	-31.4528	-55.5112	-47.3689	22.594	29.6763				5.41469	-3.91304	-3.60298	-5.67979	-3.35503	-2.91568	-4.3394	-13.9334	2.98005	19.0861	23.7585
5.41802	-1.66607	-3.28767	-9.18615	-12.9198	-21.9061	-31.486	-55.554	-47.5476	22.2209	29.1724				5.41802	-3.90542	-3.61323	-5.70273	-3.40092	-2.98011	-4.37266	-13.9762	2.80136	18.7131	23.2546
5.42135	-1.65826	-3.29733	-9.20713	-12.9653	-21.9691	-31.5185	-55.5954	-47.7242	21.8542	28.6773				5.42135	-3.89761	-3.62289	-5.72371	-3.44646	-3.04312	-4.40514	-14.0176	2.62475	18.3464	22.7595
5.42469	-1.65021	-3.30645	-9.22608	-13.0106	-22.0308	-31.5503	-55.6353	-47.8985	21.4937	28.1909				5.42469	-3.88956	-3.63201	-5.74267	-3.49176	-3.10475	-4.43691	-14.0575	2.45041	17.9859	22.2731
5.42802	-1.64211	-3.31509	-9.24307	-13.0556	-22.091	-31.5813	-55.674	-48.0706	21.1393	27.7131				5.42802	-3.88145	-3.64065	-5.75966	-3.5367	-3.16501	-4.46796	-14.0961	2.27833	17.6314	21.7953
5.43135	-1.63388	-3.32332	-9.25821	-13.1002	-22.1499	-31.6116	-55.7112	-48.2403	20.7907	27.2439				5.43135	-3.87323	-3.64888	-5.7748	-3.58135	-3.2239	-4.49824	-14.1334	2.10863	17.2828	21.3261
5.43469	-1.6256	-3.33118	-9.2715	-13.1446	-22.2074	-31.6412	-55.7473	-48.4076	20.4478	26.783				5.43469	-3.86494	-3.65674	-5.78809	-3.62569	-3.28141	-4.52787	-14.1695	1.94138	16.9399	20.8652
5.43802	-1.61743	-3.33875	-9.28307	-13.1886	-22.2638	-31.6702	-55.7821	-48.5723	20.1103	26.3304				5.43802	-3.85678	-3.66431	-5.79965	-3.66974	-3.33774	-4.55678	-14.2043	1.77664	16.6025	20.4126
5.44135	-1.60944	-3.34603	-9.29278	-13.2323	-22.3188	-31.6983	-55.8157	-48.7345	19.7781	25.8858				5.44135	-3.84879	-3.67159	-5.80937	-3.71343	-3.39276	-4.58497	-14.2379	1.61439	16.2702	19.968
5.44469	-1.60158	-3.35312	-9.30083	-13.2757	-22.3726	-31.7258	-55.8482	-48.8943	19.4508	25.4491				5.44469	-3.84092	-3.67868	-5.81741	-3.75688	-3.44658	-4.61239	-14.2704	1.45465	15.9429	19.5313
5.44802	-1.59395	-3.35997	-9.30703	-13.319	-22.4253	-31.7525	-55.8797	-49.0515	19.1283	25.0201				5.44802	-3.83329	-3.68553	-5.82361	-3.80009	-3.49927	-4.63915	-14.3018	1.29741	15.6204	19.1023
5.45135	-1.58656	-3.36665	-9.3115	-13.362	-22.4768	-31.7786	-55.91	-49.2064	18.8102	24.5988				5.45135	-3.8259	-3.69221	-5.82808	-3.84313	-3.55077	-4.6652	-14.3322	1.14256	15.3023	18.681
5.45469	-1.5794	-3.37321	-9.31424	-13.4047	-22.5272	-31.804	-55.9393	-49.3588	18.4964	24.185				5.45469	-3.81875	-3.69877	-5.83082	-3.88587	-3.60119	-4.69065	-14.3614	0.990093	14.9885	18.2672
5.45802	-1.57243	-3.37958	-9.31525	-13.4473	-22.5766	-31.8288	-55.9675	-49.509	18.1866	23.7786				5.45802	-3.81178	-3.70514	-5.83184	-3.92848	-3.65055	-4.71544	-14.3897	0.839889	14.6788	17.8608
5.46135	-1.56575	-3.38578	-9.31454	-13.4897	-22.6249	-31.853	-55.9948	-49.657	17.8809	23.3794				5.46135	-3.8051	-3.71134	-5.83112	-3.9708	-3.69889	-4.73964	-14.417	0.69195	14.373	17.4617
5.46469	-1.5592	-3.3918	-9.31221	-13.5319	-22.6722	-31.8765	-56.0212	-49.8027	17.5789	22.9874				5.46469	-3.79854	-3.71736	-5.8288	-4.013	-3.74621	-4.76313	-14.4433	0.546277	14.071	17.0696
5.46802	-1.55288	-3.39776	-9.30834	-13.5738	-22.7185	-31.8994	-56.0466	-49.9461	17.2806	22.6022				5.46802	-3.79223	-3.72332	-5.82492	-4.0549	-3.79252	-4.78601	-14.4688	0.402808	13.7728	16.6844
5.47135	-1.54674	-3.40366	-9.30303	-13.6154	-22.764	-31.9216	-56.0713	-50.0874	16.9861	22.2237				5.47135	-3.78609	-3.72922	-5.81962	-4.09657	-3.83794	-4.80819	-14.4935	0.261545	13.4783	16.3059
5.47469	-1.54078	-3.40962	-9.29636	-13.6567	-22.8084	-31.9431	-56.0952	-50.2264	16.6951	21.8516				5.47469	-3.78013	-3.73518	-5.81294	-4.13787	-3.88235	-4.82976	-14.5174	0.122547	13.1873	15.9338
5.47802	-1.53512	-3.41558	-9.28843	-13.6978	-22.8519	-31.9639	-56.1184	-50.3631	16.4077	21.4859				5.47802	-3.77446	-3.74115	-5.80502	-4.17894	-3.92586	-4.85057	-14.5406	-0.0141859	12.8998	15.5681
5.48135	-1.52969	-3.42178	-9.27925	-13.7385	-22.8944	-31.9841	-56.1409	-50.4975	16.1237	21.1263				5.48135	-3.76904	-3.74734	-5.79584	-4.21959	-3.96836	-4.87071	-14.5631	-0.148594	12.6158	15.2085
5.48469	-1.52457	-3.42816	-9.269	-13.7788	-22.936	-32.0035	-56.1627	-50.6297	15.8429	20.7728				5.48469	-3.76391	-3.75372	-5.78558	-4.25994	-4.00996	-4.89014	-14.5849	-0.280797	12.3351	14.855
5.48802	-1.51968	-3.43478	-9.25767	-13.8188	-22.9766	-32.0223	-56.1839	-50.7596	15.5654	20.4252				5.48802	-3.75903	-3.76034	-5.77426	-4.29994	-4.05055	-4.90892	-14.6061	-0.410676	12.0575	14.5074
5.49135	-1.51521	-3.44181	-9.24534	-13.8584	-23.0162	-32.0404	-56.2043	-50.8872	15.2911	20.0834				5.49135	-3.75456	-3.76737	-5.76192	-4.33952	-4.09013	-4.92698	-14.6265	-0.53829	11.7832	14.1656
5.49469	-1.51098	-3.4492	-9.2321	-13.8976	-23.0548	-32.0577	-56.2242	-51.0126	15.0198	19.7473				5.49469	-3.75032	-3.77476	-5.74869	-4.37874	-4.12881	-4.94432	-14.6464	-0.663638	11.512	13.8295
5.49802	-1.50704	-3.45695	-9.21798	-13.9365	-23.0925	-32.0745	-56.2434	-51.1357	14.7516	19.4167				5.49802	-3.74639	-3.78251	-5.73456	-4.41766	-4.16648	-4.96107	-14.6656	-0.786722	11.2438	13.4989
5.50135	-1.50347	-3.46512	-9.20302	-13.9751	-23.1292	-32.0905	-56.2621	-51.2565	14.4863	19.0915				5.50135	-3.74281	-3.79068	-5.7196	-4.45628	-4.2032	-4.97717	-14.6843	-0.90754	10.9785	13.1738
5.50469	-1.50013	-3.47364	-9.18728	-14.0135	-23.165	-32.1061	-56.2804	-51.3751	14.2239	18.7716				5.50469	-3.73948	-3.7992	-5.70387	-4.49467	-4.23902	-4.99272	-14.7026	-1.02615	10.716	12.8539
5.50802	-1.49715	-3.48252	-9.17083	-14.0517	-23.2	-32.121	-56.2983	-51.4914	13.9642	18.4568				5.50802	-3.7365	-3.80808	-5.68742	-4.53287	-4.27401	-5.00762	-14.7204	-1.1425	10.4564	12.539
5.51135	-1.49447	-3.49176	-9.15378	-14.0899	-23.2342	-32.1354	-56.3158	-51.6055	13.7073	18.1467				5.51135	-3.73381	-3.81732	-5.67037	-4.57102	-4.30816	-5.02205	-14.738	-1.25659	10.1994	12.2289
5.51469	-1.49208	-3.50136	-9.13614	-14.128	-23.2675	-32.1494	-56.333	-51.7175	13.4529	17.8413				5.51469	-3.73143	-3.82692	-5.65273	-4.60917	-4.34148	-5.036	-14.7552	-1.36852	9.94503	11.9235
5.51802	-1.49006	-3.51125	-9.11802	-14.1661	-23.3001	-32.1628	-56.3501	-51.8271	13.2011	17.5403				5.51802	-3.7294	-3.83681	-5.63461	-4.64725	-4.37409	-5.04947	-14.7722	-1.4782	9.69321	11.6225
5.52135	-1.48851	-3.52144	-9.09948	-14.2043	-23.3319	-32.1759	-56.3669	-51.9346	12.9517	17.2437				5.52135	-3.72785	-3.847	-5.61607	-4.6854	-4.40592	-5.06252	-14.7891	-1.58566	9.44382	11.3259
5.52469	-1.48737	-3.53199	-9.08065	-14.2423	-23.363	-32.1885	-56.3836	-52.0399	12.7047	16.9512				5.52469	-3.72672	-3.85755	-5.59723	-4.72343	-4.43697	-5.07516	-14.8057	-1.69098	9.19688	11.0334
5.52802	-1.48672	-3.54272	-9.06152	-14.2802	-23.3932	-32.2008	-56.4	-52.1431	12.4602	16.6628				5.52802	-3.72607	-3.86828	-5.5781	-4.76134	-4.46719	-5.08744	-14.8222	-1.79416	8.95238	10.745
5.53135	-1.48666	-3.55381	-9.04232	-14.3178	-23.4227	-32.2127	-56.4163	-52.2442	12.2182	16.3784				5.53135	-3.72601	-3.87937	-5.55891	-4.79889	-4.49663	-5.0993	-14.8385	-1.89525	8.71038	10.4606
5.53469	-1.48708	-3.56513	-9.02313	-14.3549	-23.4512	-32.2241	-56.4323	-52.3432	11.9787	16.0977				5.53469	-3.72642	-3.89069	-5.53972	-4.83602	-4.52518	-5.11074	-14.8545	-1.99425	8.47083	10.1799
5.53802	-1.48809	-3.57676	-9.004	-14.3913	-23.4789	-32.2351	-56.4482	-52.4401	11.7418	15.8208				5.53802	-3.72744	-3.90232	-5.52058	-4.87244	-4.55284	-5.12177	-14.8704	-2.09117	8.2339	9.90301
5.54135	-1.48964	-3.58874	-8.98504	-14.4269	-23.5056	-32.2458	-56.464	-52.5349	11.5073	15.5475				5.54135	-3.72899	-3.9143	-5.50163	-4.90808	-4.57954	-5.13238	-14.8861	-2.186	7.99948	9.62967
5.54469	-1.49167	-3.60096	-8.96633	-14.4617	-23.5313	-32.2559	-56.4796	-52.6277	11.2755	15.2776				5.54469	-3.73101	-3.92652	-5.48291	-4.94283	-4.60523	-5.14257	-14.9018	-2.2788	7.76768	9.35978
5.54802	-1.49417	-3.61353	-8.94785	-14.4954	-23.5559	-32.2657	-56.4952	-52.7184	11.0464	15.0111				5.54802	-3.73352	-3.93909	-5.46443	-4.97651	-4.62985	-5.15234	-14.9174	-2.36946	7.5385	9.09328
5.55135	-1.49715	-3.62653	-8.92973	-14.5281	-23.5795	-32.2751	-56.5107	-52.807	10.8198	14.7479				5.55135	-3.7365	-3.95209	-5.44631	-5.00923	-4.65345	-5.1617	-14.9329	-2.4581	7.31194	8.83013
5.55469	-1.50043	-3.63994	-8.91197	-14.5599	-23.602	-32.284	-56.5263	-52.8936	10.5958	14.488				5.55469	-3.73977	-3.9655	-5.42855	-5.041	-4.67598	-5.17064	-14.9485	-2.54464	7.08795	8.57019
5.55802	-1.50406	-3.65376	-8.89462	-14.5907	-23.6235	-32.2926	-56.5419	-52.978	10.3744	14.2311				5.55802	-3.74341	-3.97933	-5.41121	-5.07188	-4.6975	-5.17923	-14.964	-2.6291	6.86651	8.31336
5.56135	-1.508	-3.66807	-8.87769	-14.6207	-23.644	-32.3009	-56.5575	-53.0605	10.1556	13.9774				5.56135	-3.74734	-3.99363	-5.39428	-5.10186	-4.71795	-5.18751	-14.9797	-2.71159	6.64771	8.05962
5.56469	-1.51229	-3.68285	-8.86112	-14.65	-23.6635	-32.3088	-56.5732	-53.141	9.93925	13.7267				5.56469	-3.75164	-4.00841	-5.37771	-5.13113	-4.73744	-5.19538	-14.9954	-2.79206	6.4314	7.80886
5.56802	-1.51682	-3.69799	-8.84497	-14.6785	-23.682	-32.3163	-56.5889	-53.2194	9.72551	13.4788				5.56802	-3.75617	-4.02355	-5.36156	-5.15962	-4.75597	-5.20295	-15.0111	-2.8705	6.21766	7.56097
5.57135	-1.52165	-3.71343	-8.82924	-14.7064	-23.6996	-32.3235	-56.6047	-53.296	9.51433	13.2337				5.57135	-3.76099	-4.03899	-5.34582	-5.18751	-4.77362	-5.21016	-15.0269	-2.94703	6.00648	7.31587
5.57469	-1.52677	-3.72922	-8.81392	-14.7337	-23.7164	-32.3305	-56.6207	-53.3705	9.30578	12.9911				5.57469	-3.76612	-4.05478	-5.3305	-5.21481	-4.79043	-5.21708	-15.0428	-3.0216	5.79792	7.07334
5.57802	-1.5322	-3.74514	-8.79908	-14.7603	-23.7324	-32.3371	-56.6367	-53.4433	9.09966	12.7512				5.57802	-3.77154	-4.0707	-5.31566	-5.24145	-4.8064	-5.22369	-15.0589	-3.09432	5.59181	6.83343
5.58135	-1.53792	-3.76111	-8.78477	-14.7864	-23.7476	-32.3434	-56.6528	-53.5141	8.89611	12.5138				5.58135	-3.77727	-4.08667	-5.30136	-5.2675	-4.82154	-5.23007	-15.075	-3.16513	5.38826	6.59597
5.58469	-1.54382	-3.77715	-8.77088	-14.8118	-23.7619	-32.3496	-56.6689	-53.583	8.69501	12.2787				5.58469	-3.78317	-4.10271	-5.28747	-5.29295	-4.83584	-5.23621	-15.0911	-3.23409	5.18715	6.36089
5.58802	-1.55002	-3.79312	-8.75759	-14.8365	-23.7753	-32.3555	-56.6851	-53.6501	8.49634	12.0461				5.58802	-3.78937	-4.11868	-5.27418	-5.31769	-4.84931	-5.24211	-15.1073	-3.30114	4.98849	6.12831
5.59135	-1.5564	-3.80898	-8.74496	-14.8605	-23.788	-32.3613	-56.7014	-53.7154	8.30024	11.8158				5.59135	-3.79574	-4.13454	-5.26154	-5.34165	-4.86195	-5.24795	-15.1236	-3.36647	4.79239	5.89806
5.59469	-1.56289	-3.82477	-8.73291	-14.8838	-23.7997	-32.367	-56.7177	-53.7789	8.10659	11.588				5.59469	-3.80224	-4.15033	-5.2495	-5.36489	-4.87363	-5.25361	-15.1399	-3.42995	4.59874	5.67025
5.59802	-1.56957	-3.84045	-8.72153	-14.9062	-23.8105	-32.3727	-56.734	-53.8406	7.91556	11.3627				5.59802	-3.80892	-4.16601	-5.23812	-5.38737	-4.88448	-5.25928	-15.1561	-3.4917	4.4077	5.44488
5.60135	-1.5763	-3.856	-8.71092	-14.9279	-23.8203	-32.3782	-56.7503	-53.9006	7.72709	11.1396				5.60135	-3.81565	-4.18156	-5.22751	-5.40906	-4.89432	-5.26482	-15.1725	-3.55166	4.21923	5.22184
5.60469	-1.58316	-3.87144	-8.70115	-14.9488	-23.8292	-32.3837	-56.7666	-53.959	7.5413	10.9189				5.60469	-3.82251	-4.197	-5.21773	-5.42992	-4.9032	-5.2703	-15.1888	-3.61001	4.03345	5.00107
5.60802	-1.59001	-3.88682	-8.69215	-14.9689	-23.8371	-32.3891	-56.783	-54.0156	7.35807	10.7004				5.60802	-3.82936	-4.21238	-5.20873	-5.45001	-4.91112	-5.27573	-15.2051	-3.66664	3.85022	4.78262
5.61135	-1.59699	-3.90214	-8.68404	-14.9882	-23.8441	-32.3943	-56.7995	-54.0705	7.17759	10.484				5.61135	-3.83633	-4.2277	-5.20062	-5.46932	-4.9181	-5.28097	-15.2217	-3.72159	3.66974	4.56625
5.61469	-1.60402	-3.91734	-8.67665	-15.0068	-23.8501	-32.3995	-56.8161	-54.1238	6.99973	10.2697				5.61469	-3.84337	-4.2429	-5.19323	-5.48792	-4.92412	-5.28616	-15.2383	-3.77488	3.49188	4.35191
5.61802	-1.61111	-3.93242	-8.67009	-15.0247	-23.8552	-32.4045	-56.833	-54.1754	6.82449	10.0573				5.61802	-3.85046	-4.25798	-5.18668	-5.5058	-4.92918	-5.29116	-15.2552	-3.8265	3.31664	4.13954
5.62135	-1.61815	-3.94744	-8.66425	-15.0419	-23.8593	-32.4094	-56.85	-54.2254	6.65188	9.84675				5.62135	-3.85749	-4.273	-5.18084	-5.52303	-4.9333	-5.29599	-15.2722	-3.87645	3.14403	3.92896
5.62469	-1.62506	-3.9624	-8.65912	-15.0585	-23.8626	-32.4141	-56.8673	-54.2737	6.48183	9.63801				5.62469	-3.86441	-4.28796	-5.17571	-5.53966	-4.93658	-5.3007	-15.2895	-3.92479	2.97397	3.72022
5.62802	-1.63192	-3.97724	-8.65465	-15.0744	-23.865	-32.4187	-56.8848	-54.3205	6.31428	9.43112				5.62802	-3.87126	-4.3028	-5.17124	-5.55557	-4.93896	-5.30535	-15.3069	-3.97158	2.80643	3.51334
5.63135	-1.63865	-3.99202	-8.65072	-15.0897	-23.8665	-32.4232	-56.9024	-54.3658	6.14929	9.22602				5.63135	-3.878	-4.31758	-5.16731	-5.57083	-4.94045	-5.30982	-15.3246	-4.01688	2.64144	3.30824
5.63469	-1.64515	-4.00668	-8.64726	-15.1043	-23.8672	-32.4277	-56.9201	-54.4097	5.98681	9.02277				5.63469	-3.88449	-4.33224	-5.16385	-5.58543	-4.94117	-5.31429	-15.3423	-4.06075	2.47896	3.10498
5.63802	-1.65153	-4.02129	-8.64428	-15.1181	-23.867	-32.4321	-56.9378	-54.4522	5.82695	8.82143				5.63802	-3.89087	-4.34685	-5.16087	-5.59926	-4.94099	-5.3187	-15.3599	-4.10324	2.3191	2.90364
5.64135	-1.65761	-4.03571	-8.64172	-15.1312	-23.8661	-32.4364	-56.9554	-54.4934	5.66965	8.62199				5.64135	-3.89695	-4.36127	-5.15831	-5.61237	-4.94003	-5.32305	-15.3776	-4.14443	2.1618	2.7042
5.64469	-1.66351	-4.05002	-8.63957	-15.1435	-23.8642	-32.4408	-56.9729	-54.5332	5.51504	8.42446				5.64469	-3.90285	-4.37558	-5.15616	-5.62465	-4.93819	-5.3274	-15.3951	-4.18431	2.00719	2.50667
5.64802	-1.66917	-4.0642	-8.63785	-15.155	-23.8615	-32.4451	-56.9903	-54.5719	5.36299	8.22896				5.64802	-3.90851	-4.38976	-5.15443	-5.6361	-4.9355	-5.33175	-15.4125	-4.22299	1.85513	2.31117
5.65135	-1.67459	-4.07815	-8.63659	-15.1656	-23.8581	-32.4495	-57.0077	-54.6093	5.21362	8.0353				5.65135	-3.91394	-4.40371	-5.15318	-5.64677	-4.93205	-5.33611	-15.4299	-4.26036	1.70577	2.11751
5.65469	-1.6799	-4.09192	-8.63582	-15.1754	-23.8538	-32.4538	-57.0248	-54.6455	5.06687	7.84361				5.65469	-3.91924	-4.41748	-5.1524	-5.65654	-4.92775	-5.34046	-15.447	-4.29654	1.55902	1.92583
5.65802	-1.68502	-4.10551	-8.63552	-15.1844	-23.8488	-32.4582	-57.042	-54.6805	4.92269	7.65383				5.65802	-3.92437	-4.43107	-5.15211	-5.66554	-4.92275	-5.34481	-15.4642	-4.33153	1.41484	1.73604
5.66135	-1.69003	-4.11886	-8.63576	-15.1926	-23.8431	-32.4625	-57.0591	-54.7142	4.78113	7.46584				5.66135	-3.92938	-4.44442	-5.15234	-5.67371	-4.91703	-5.34916	-15.4813	-4.36527	1.27327	1.54805
5.66469	-1.69474	-4.13203	-8.63659	-15.2	-23.8367	-32.4669	-57.0763	-54.7468	4.64207	7.27963				5.66469	-3.93409	-4.45759	-5.15318	-5.6811	-4.91065	-5.35357	-15.4985	-4.39787	1.13422	1.36185
5.66802	-1.69927	-4.14503	-8.63802	-15.2066	-23.8298	-32.4713	-57.0934	-54.7783	4.50546	7.09516				5.66802	-3.93862	-4.47059	-5.15461	-5.68771	-4.90373	-5.35792	-15.5156	-4.42934	0.997603	1.17737
5.67135	-1.70356	-4.15784	-8.63999	-15.2124	-23.8223	-32.4757	-57.1105	-54.8087	4.37135	6.91241				5.67135	-3.94291	-4.4834	-5.15658	-5.6935	-4.89628	-5.36233	-15.5327	-4.45974	0.863492	0.994623
5.67469	-1.70755	-4.17054	-8.64249	-15.2174	-23.8145	-32.4802	-57.1277	-54.8381	4.23974	6.73139				5.67469	-3.9469	-4.4961	-5.15908	-5.6985	-4.88847	-5.3668	-15.5499	-4.48918	0.731885	0.813603
5.67802	-1.71125	-4.18311	-8.64547	-15.2216	-23.8063	-32.4846	-57.1448	-54.8666	4.11046	6.55198				5.67802	-3.9506	-4.50867	-5.16206	-5.70273	-4.88025	-5.37121	-15.5669	-4.51767	0.602603	0.634193
5.68135	-1.71447	-4.19563	-8.64887	-15.225	-23.7977	-32.4891	-57.1617	-54.8943	3.98356	6.37418				5.68135	-3.95381	-4.52119	-5.16546	-5.70613	-4.87167	-5.37574	-15.5839	-4.54539	0.475705	0.456393
5.68469	-1.71727	-4.20803	-8.65263	-15.2276	-23.7888	-32.4936	-57.1784	-54.9212	3.85898	6.19805				5.68469	-3.95662	-4.53359	-5.16921	-5.70875	-4.86279	-5.38021	-15.6006	-4.57227	0.351131	0.280261
5.68802	-1.71959	-4.22037	-8.65674	-15.2295	-23.7796	-32.4982	-57.195	-54.9473	3.73662	6.02353				5.68802	-3.95894	-4.54593	-5.17333	-5.7106	-4.85361	-5.3848	-15.6172	-4.59838	0.228763	0.105739
5.69135	-1.7215	-4.23265	-8.66115	-15.2306	-23.7702	-32.5028	-57.2113	-54.9727	3.61657	5.85067				5.69135	-3.96085	-4.55821	-5.17774	-5.71173	-4.84413	-5.38939	-15.6335	-4.62377	0.108719	-0.0671148
5.69469	-1.72293	-4.2448	-8.66574	-15.231	-23.7604	-32.5075	-57.2274	-54.9973	3.49867	5.67943				5.69469	-3.96228	-4.57036	-5.18233	-5.71209	-4.83435	-5.39416	-15.6496	-4.64833	-0.00917912	-0.238359
5.69802	-1.72395	-4.2569	-8.67051	-15.2307	-23.7504	-32.5125	-57.2431	-55.0211	3.38298	5.50985				5.69802	-3.96329	-4.58246	-5.18709	-5.71185	-4.8244	-5.39911	-15.6653	-4.67217	-0.124872	-0.407934
5.70135	-1.72454	-4.26894	-8.6754	-15.2298	-23.7403	-32.5176	-57.2586	-55.0441	3.26949	5.34207				5.70135	-3.96389	-4.5945	-5.19198	-5.7109	-4.81427	-5.40423	-15.6808	-4.69518	-0.238359	-0.575721
5.70469	-1.72472	-4.28092	-8.6804	-15.2283	-23.73	-32.523	-57.2738	-55.0664	3.15815	5.17613				5.70469	-3.96407	-4.60649	-5.19699	-5.70947	-4.80396	-5.4096	-15.696	-4.71747	-0.3497	-0.741661
5.70802	-1.7246	-4.29285	-8.68541	-15.2263	-23.7197	-32.5285	-57.2887	-55.088	3.04896	5.01215				5.70802	-3.96395	-4.61841	-5.202	-5.70744	-4.79364	-5.41514	-15.7109	-4.73905	-0.458896	-0.905633
5.71135	-1.72412	-4.30477	-8.69048	-15.2238	-23.7092	-32.5344	-57.3033	-55.1089	2.94191	4.85021				5.71135	-3.96347	-4.63033	-5.20706	-5.70494	-4.78321	-5.42098	-15.7255	-4.75997	-0.565946	-1.06758
5.71469	-1.72335	-4.31669	-8.6956	-15.2209	-23.6989	-32.5404	-57.3176	-55.1291	2.837	4.69029				5.71469	-3.9627	-4.64225	-5.21219	-5.70202	-4.77284	-5.427	-15.7398	-4.78017	-0.67085	-1.2275
5.71802	-1.72222	-4.32867	-8.70067	-15.2175	-23.6886	-32.5467	-57.3315	-55.1488	2.73412	4.53252				5.71802	-3.96156	-4.65423	-5.21725	-5.69868	-4.76253	-5.43332	-15.7537	-4.7999	-0.773728	-1.38527
5.72135	-1.72067	-4.34071	-8.70574	-15.2138	-23.6783	-32.5533	-57.345	-55.168	2.63327	4.37695				5.72135	-3.96001	-4.66627	-5.22232	-5.69499	-4.75228	-5.43988	-15.7672	-4.8191	-0.874579	-1.54084
5.72469	-1.71864	-4.35287	-8.7108	-15.2098	-23.6681	-32.56	-57.3582	-55.1867	2.53433	4.22364				5.72469	-3.95799	-4.67843	-5.22739	-5.69093	-4.74209	-5.44661	-15.7804	-4.83775	-0.973523	-1.69414
5.72802	-1.71614	-4.36509	-8.71599	-15.2054	-23.658	-32.567	-57.371	-55.205	2.43723	4.07249				5.72802	-3.95548	-4.69065	-5.23257	-5.68658	-4.73201	-5.45365	-15.7932	-4.85605	-1.07062	-1.8453
5.73135	-1.71304	-4.37742	-8.72117	-15.2008	-23.6481	-32.5742	-57.3835	-55.2229	2.34193	3.92354				5.73135	-3.95238	-4.70299	-5.23776	-5.68193	-4.72212	-5.46086	-15.8057	-4.87393	-1.16593	-1.99425
5.73469	-1.70928	-4.38994	-8.72642	-15.1958	-23.6384	-32.5818	-57.3956	-55.2403	2.24841	3.77673				5.73469	-3.94863	-4.7155	-5.243	-5.67698	-4.71234	-5.46843	-15.8178	-4.8914	-1.25945	-2.14106
5.73802	-1.70487	-4.40264	-8.73178	-15.1906	-23.6288	-32.5897	-57.4074	-55.2574	2.15656	3.63201				5.73802	-3.94422	-4.7282	-5.24837	-5.67174	-4.70281	-5.4763	-15.8296	-4.90844	-1.3513	-2.28578
5.74135	-1.69975	-4.41545	-8.73727	-15.185	-23.6195	-32.5979	-57.4189	-55.274	2.06643	3.48938				5.74135	-3.93909	-4.74101	-5.25385	-5.66614	-4.69351	-5.48452	-15.8411	-4.92507	-1.44142	-2.42841
5.74469	-1.69396	-4.42851	-8.74287	-15.1791	-23.6104	-32.6066	-57.4303	-55.2902	1.97792	3.34883				5.74469	-3.93331	-4.75407	-5.25945	-5.66024	-4.68439	-5.49322	-15.8525	-4.94123	-1.52993	-2.56896
5.74802	-1.68747	-4.44174	-8.74853	-15.1728	-23.6017	-32.6158	-57.4414	-55.3058	1.89108	3.21031				5.74802	-3.92681	-4.7673	-5.26512	-5.65398	-4.67563	-5.5024	-15.8636	-4.9569	-1.61678	-2.70748
5.75135	-1.68031	-4.45521	-8.75431	-15.1662	-23.5932	-32.6254	-57.4523	-55.321	1.80578	3.07399				5.75135	-3.91966	-4.78077	-5.2709	-5.6473	-4.66716	-5.512	-15.8745	-4.97204	-1.70207	-2.8438
5.75469	-1.67251	-4.46892	-8.76015	-15.1592	-23.5851	-32.6355	-57.4629	-55.3357	1.72198	2.93976				5.75469	-3.91185	-4.79448	-5.27674	-5.64033	-4.65912	-5.52213	-15.8851	-4.98676	-1.78587	-2.97803
5.75802	-1.66416	-4.48287	-8.76611	-15.1518	-23.5774	-32.6461	-57.4733	-55.35	1.6396	2.80774				5.75802	-3.90351	-4.80843	-5.2827	-5.63294	-4.65137	-5.53274	-15.8955	-5.00107	-1.86825	-3.11005
5.76135	-1.65522	-4.49711	-8.77208	-15.1441	-23.5701	-32.6571	-57.4832	-55.3638	1.5586	2.67798				5.76135	-3.89457	-4.82267	-5.28866	-5.62525	-4.64404	-5.54377	-15.9054	-5.0149	-1.94925	-3.23981
5.76469	-1.6458	-4.51159	-8.77815	-15.1361	-23.5631	-32.6687	-57.4926	-55.3772	1.47885	2.55054				5.76469	-3.88515	-4.83716	-5.29474	-5.6172	-4.63706	-5.55533	-15.9148	-5.02831	-2.029	-3.36725
5.76802	-1.63591	-4.52626	-8.78429	-15.1278	-23.5565	-32.6806	-57.5016	-55.3902	1.40023	2.42549				5.76802	-3.87526	-4.85182	-5.30088	-5.60892	-4.63045	-5.56725	-15.9237	-5.0413	-2.10762	-3.4923
5.77135	-1.6256	-4.5411	-8.79055	-15.1193	-23.5503	-32.693	-57.5098	-55.4028	1.32269	2.30289				5.77135	-3.86494	-4.86666	-5.30714	-5.60039	-4.62425	-5.57959	-15.932	-5.05388	-2.18517	-3.6149
5.77469	-1.61487	-4.55606	-8.79693	-15.1106	-23.5444	-32.7056	-57.5174	-55.415	1.24621	2.18272				5.77469	-3.85422	-4.88162	-5.31352	-5.59175	-4.61841	-5.59223	-15.9396	-5.0661	-2.26164	-3.73507
5.77802	-1.60378	-4.57114	-8.80343	-15.1019	-23.5389	-32.7186	-57.5244	-55.427	1.17069	2.065				5.77802	-3.84313	-4.8967	-5.32001	-5.58299	-4.61292	-5.60522	-15.9466	-5.07802	-2.33716	-3.85278
5.78135	-1.5924	-4.58622	-8.81004	-15.0931	-23.5339	-32.732	-57.5307	-55.4385	1.09619	1.94967				5.78135	-3.83174	-4.91178	-5.32663	-5.57423	-4.60786	-5.61857	-15.9529	-5.08952	-2.41166	-3.96812
5.78469	-1.58072	-4.60136	-8.81684	-15.0843	-23.5292	-32.7456	-57.5364	-55.4495	1.02264	1.83684				5.78469	-3.82006	-4.92692	-5.33342	-5.56546	-4.60321	-5.63222	-15.9586	-5.10061	-2.48522	-4.08095
5.78802	-1.56873	-4.6165	-8.82387	-15.0756	-23.525	-32.7595	-57.5415	-55.4603	0.950098	1.72639				5.78802	-3.80808	-4.94206	-5.34046	-5.55676	-4.59898	-5.64617	-15.9637	-5.11134	-2.55775	-4.1914
5.79135	-1.55652	-4.63164	-8.83108	-15.067	-23.5212	-32.7739	-57.546	-55.4706	0.878513	1.61844				5.79135	-3.79586	-4.9572	-5.34767	-5.54812	-4.59516	-5.66053	-15.9682	-5.12165	-2.62934	-4.29934
5.79469	-1.544	-4.64672	-8.83859	-15.0585	-23.5178	-32.7887	-57.55	-55.4805	0.807941	1.51289				5.79469	-3.78335	-4.97228	-5.35518	-5.53966	-4.59176	-5.67532	-15.9722	-5.1316	-2.69991	-4.4049
5.79802	-1.5313	-4.66174	-8.84634	-15.0502	-23.5148	-32.8039	-57.5536	-55.49	0.738323	1.40983				5.79802	-3.77065	-4.9873	-5.36293	-5.53131	-4.58878	-5.69052	-15.9758	-5.14108	-2.76953	-4.50796
5.80135	-1.51843	-4.6767	-8.85439	-15.042	-23.5122	-32.8196	-57.5568	-55.4992	0.669658	1.30928				5.80135	-3.75777	-5.00226	-5.37097	-5.52315	-4.58616	-5.70619	-15.979	-5.15026	-2.83819	-4.60851
5.80469	-1.50537	-4.69148	-8.86273	-15.0341	-23.51	-32.8358	-57.5597	-55.508	0.602007	1.21123				5.80469	-3.74472	-5.01704	-5.37932	-5.51528	-4.58395	-5.7224	-15.9819	-5.15908	-2.90585	-4.70656
5.80802	-1.4922	-4.7062	-8.87132	-15.0265	-23.5081	-32.8525	-57.5621	-55.5165	0.53519	1.11586				5.80802	-3.73155	-5.03176	-5.3879	-5.50765	-4.58205	-5.73915	-15.9842	-5.16754	-2.97266	-4.80193
5.81135	-1.47885	-4.72069	-8.8802	-15.0192	-23.5065	-32.8698	-57.5641	-55.5246	0.469267	1.02305				5.81135	-3.7182	-5.04625	-5.39678	-5.50038	-4.5805	-5.75644	-15.9863	-5.17571	-3.03859	-4.89473
5.81469	-1.46544	-4.73493	-8.88932	-15.0123	-23.5052	-32.8877	-57.5656	-55.5325	0.404179	0.932872				5.81469	-3.70479	-5.06049	-5.4059	-5.4934	-4.57919	-5.77432	-15.9878	-5.18352	-3.10367	-4.98492
5.81802	-1.45185	-4.74888	-8.89868	-15.0056	-23.5041	-32.9061	-57.5667	-55.54	0.339866	0.845313				5.81802	-3.6912	-5.07444	-5.41526	-5.48679	-4.57811	-5.79268	-15.9889	-5.19103	-3.16799	-5.07247
5.82135	-1.43814	-4.76247	-8.90827	-14.9994	-23.5033	-32.925	-57.5672	-55.5472	0.276268	0.760376				5.82135	-3.67749	-5.08803	-5.42486	-5.48059	-4.57728	-5.81157	-15.9894	-5.19824	-3.23159	-5.15741
5.82469	-1.42437	-4.77564	-8.91799	-14.9937	-23.5027	-32.9443	-57.5671	-55.554	0.213385	0.678062				5.82469	-3.66372	-5.1012	-5.43457	-5.47481	-4.57668	-5.83088	-15.9892	-5.20509	-3.29447	-5.23973
5.82802	-1.41042	-4.78852	-8.92788	-14.9883	-23.5023	-32.9639	-57.5663	-55.5606	0.151157	0.598252				5.82802	-3.64977	-5.11408	-5.44447	-5.46944	-4.57633	-5.85055	-15.9885	-5.21165	-3.3567	-5.31954
5.83135	-1.39642	-4.80092	-8.93801	-14.9834	-23.5022	-32.9839	-57.5647	-55.5667	0.0896454	0.520945				5.83135	-3.63576	-5.12648	-5.4546	-5.46455	-4.57621	-5.87052	-15.9869	-5.21779	-3.41821	-5.39684
5.83469	-1.38235	-4.8129	-8.94827	-14.9791	-23.5023	-33.0041	-57.5625	-55.5726	0.028789	0.4462				5.83469	-3.6217	-5.13846	-5.46485	-5.4602	-4.57627	-5.89073	-15.9847	-5.22369	-3.47906	-5.47159
5.83802	-1.36822	-4.8244	-8.95864	-14.9751	-23.5026	-33.0244	-57.5594	-55.5782	-0.031352	0.37384				5.83802	-3.60757	-5.14996	-5.47522	-5.45627	-4.57656	-5.91105	-15.9816	-5.22923	-3.5392	-5.54395
5.84135	-1.35416	-4.83543	-8.96925	-14.9718	-23.5032	-33.0448	-57.5557	-55.5835	-0.0907779	0.303924				5.84135	-3.5935	-5.16099	-5.48583	-5.45293	-4.57716	-5.93144	-15.9779	-5.23454	-3.59863	-5.61386
5.84469	-1.34021	-4.84604	-8.97998	-14.9691	-23.504	-33.0653	-57.5513	-55.5885	-0.149429	0.236392				5.84469	-3.57956	-5.1716	-5.49656	-5.45019	-4.57799	-5.95188	-15.9734	-5.23961	-3.65728	-5.6814
5.84802	-1.3265	-4.85611	-8.99088	-14.9669	-23.5051	-33.0858	-57.5462	-55.5934	-0.207245	0.171244				5.84802	-3.56585	-5.18167	-5.50747	-5.44804	-4.57907	-5.97239	-15.9684	-5.24443	-3.7151	-5.74654
5.85135	-1.31303	-4.86571	-9.00197	-14.9655	-23.5064	-33.1063	-57.5404	-55.5981	-0.264227	0.108421				5.85135	-3.55238	-5.19127	-5.51856	-5.44667	-4.58038	-5.99289	-15.9626	-5.24914	-3.77208	-5.80937
5.85469	-1.29998	-4.87471	-9.01324	-14.9649	-23.508	-33.1269	-57.534	-55.6026	-0.320315	0.0479221				5.85469	-3.53932	-5.20027	-5.52982	-5.44608	-4.58193	-6.01351	-15.9562	-5.25367	-3.82817	-5.86987
5.85802	-1.28734	-4.88311	-9.02474	-14.9652	-23.5097	-33.1475	-57.527	-55.607	-0.375569	-0.0103116				5.85802	-3.52669	-5.20867	-5.54132	-5.44631	-4.58366	-6.03414	-15.9492	-5.25808	-3.88342	-5.9281
5.86135	-1.27518	-4.89092	-9.03648	-14.9662	-23.5116	-33.1683	-57.5194	-55.6114	-0.429928	-0.0662804				5.86135	-3.51453	-5.21648	-5.55307	-5.44739	-4.58556	-6.05488	-15.9416	-5.26243	-3.93778	-5.98407
5.86469	-1.26356	-4.89813	-9.0484	-14.9683	-23.5137	-33.1891	-57.5113	-55.6155	-0.483513	-0.120044				5.86469	-3.50291	-5.22369	-5.56499	-5.44941	-4.58765	-6.07568	-15.9335	-5.26661	-3.99137	-6.03783
5.86802	-1.25253	-4.90463	-9.06062	-14.9713	-23.5159	-33.21	-57.5026	-55.6196	-0.536263	-0.171661				5.86802	-3.49188	-5.23019	-5.57721	-5.45245	-4.58986	-6.0966	-15.9248	-5.27066	-4.04412	-6.08945
5.87135	-1.2421	-4.91053	-9.07302	-14.9754	-23.5182	-33.2308	-57.4933	-55.6235	-0.588179	-0.221133				5.87135	-3.48145	-5.23609	-5.5896	-5.45651	-4.59218	-6.11746	-15.9155	-5.27459	-4.09603	-6.13892
5.87469	-1.23233	-4.91577	-9.08566	-14.9804	-23.5206	-33.2517	-57.4836	-55.6273	-0.639379	-0.268519				5.87469	-3.47167	-5.24133	-5.60224	-5.46157	-4.59456	-6.13832	-15.9057	-5.27841	-4.14723	-6.18631
5.87802	-1.22321	-4.92036	-9.09853	-14.9866	-23.5231	-33.2724	-57.4733	-55.6311	-0.689864	-0.313878				5.87802	-3.46255	-5.24592	-5.61512	-5.46771	-4.59707	-6.15901	-15.8955	-5.28216	-4.19772	-6.23167
5.88135	-1.21474	-4.92424	-9.11152	-14.9938	-23.5257	-33.2929	-57.4626	-55.6348	-0.739515	-0.357151				5.88135	-3.45409	-5.2498	-5.62811	-5.47493	-4.59969	-6.17951	-15.8848	-5.28586	-4.24737	-6.27494
5.88469	-1.20705	-4.92752	-9.12464	-15.0021	-23.5285	-33.3131	-57.4513	-55.6385	-0.788271	-0.398457				5.88469	-3.4464	-5.25308	-5.64122	-5.48321	-4.60243	-6.19972	-15.8735	-5.28955	-4.29612	-6.31624
5.88802	-1.20008	-4.93008	-9.13781	-15.0115	-23.5314	-33.3331	-57.4396	-55.6422	-0.836253	-0.437856				5.88802	-3.43943	-5.25564	-5.65439	-5.49263	-4.60535	-6.21969	-15.8618	-5.29325	-4.34411	-6.35564
5.89135	-1.19394	-4.93199	-9.15104	-15.022	-23.5344	-33.3526	-57.4275	-55.6459	-0.883162	-0.475407				5.89135	-3.43329	-5.25755	-5.66763	-5.50318	-4.60839	-6.23924	-15.8497	-5.29695	-4.39101	-6.39319
5.89469	-1.18858	-4.93306	-9.16433	-15.0337	-23.5376	-33.3719	-57.4149	-55.6496	-0.929117	-0.51111				5.89469	-3.42792	-5.25862	-5.68092	-5.51486	-4.61161	-6.25849	-15.8371	-5.30064	-4.43697	-6.4289
5.89802	-1.18399	-4.93342	-9.17763	-15.0467	-23.541	-33.3907	-57.4018	-55.6533	-0.97388	-0.545084				5.89802	-3.42333	-5.25898	-5.69421	-5.52779	-4.61501	-6.27732	-15.824	-5.3044	-4.48173	-6.46287
5.90135	-1.18023	-4.93294	-9.19092	-15.0607	-23.5445	-33.4092	-57.3883	-55.6571	-1.01745	-0.577331				5.90135	-3.41958	-5.2585	-5.7075	-5.54186	-4.61853	-6.2958	-15.8105	-5.30815	-4.5253	-6.49512
5.90469	-1.17725	-4.93163	-9.20421	-15.0759	-23.5482	-33.4274	-57.3744	-55.6609	-1.05971	-0.607967				5.90469	-3.4166	-5.25719	-5.72079	-5.55706	-4.62216	-6.31398	-15.7965	-5.31197	-4.56756	-6.52575
5.90802	-1.17511	-4.92948	-9.21744	-15.0923	-23.5519	-33.4451	-57.36	-55.6648	-1.10072	-0.637114				5.90802	-3.41445	-5.25504	-5.73403	-5.57345	-4.62586	-6.33174	-15.7822	-5.31584	-4.60857	-6.5549
5.91135	-1.17373	-4.92662	-9.23073	-15.1098	-23.5556	-33.4625	-57.3452	-55.6688	-1.14048	-0.664771				5.91135	-3.41308	-5.25218	-5.74732	-5.59098	-4.62961	-6.34909	-15.7674	-5.31983	-4.64833	-6.58256
5.91469	-1.17314	-4.92305	-9.24397	-15.1284	-23.5594	-33.4795	-57.3301	-55.6728	-1.17886	-0.690997				5.91469	-3.41249	-5.24861	-5.76055	-5.60957	-4.63337	-6.36607	-15.7523	-5.32389	-4.68671	-6.60878
5.91802	-1.17338	-4.91881	-9.25714	-15.1482	-23.5631	-33.4959	-57.3147	-55.6771	-1.21599	-0.715792				5.91802	-3.41272	-5.24437	-5.77372	-5.6293	-4.63706	-6.38252	-15.7369	-5.32812	-4.72385	-6.63358
5.92135	-1.17445	-4.91405	-9.27019	-15.169	-23.5667	-33.5119	-57.2989	-55.6815	-1.25176	-0.739276				5.92135	-3.4138	-5.23961	-5.78678	-5.6501	-4.6407	-6.3985	-15.7211	-5.33253	-4.75961	-6.65706
5.92469	-1.1763	-4.9088	-9.28313	-15.1908	-23.5703	-33.5273	-57.2829	-55.6861	-1.28633	-0.76139				5.92469	-3.41564	-5.23436	-5.79971	-5.67192	-4.64427	-6.41394	-15.705	-5.33718	-4.79418	-6.67918
5.92802	-1.1791	-4.9032	-9.29594	-15.2136	-23.5738	-33.5422	-57.2665	-55.6909	-1.31965	-0.782251				5.92802	-3.41845	-5.22876	-5.81253	-5.69475	-4.64773	-6.42884	-15.6887	-5.34201	-4.8275	-6.70004
5.93135	-1.18285	-4.89718	-9.30852	-15.2375	-23.5772	-33.5565	-57.2498	-55.696	-1.35171	-0.801742				5.93135	-3.4222	-5.22274	-5.8251	-5.71859	-4.65119	-6.44314	-15.672	-5.34707	-4.85957	-6.71953
5.93469	-1.18756	-4.89092	-9.32086	-15.2624	-23.5806	-33.5703	-57.233	-55.7013	-1.38265	-0.820041				5.93469	-3.42691	-5.21648	-5.83744	-5.7435	-4.65459	-6.45691	-15.6552	-5.35232	-4.8905	-6.73783
5.93802	-1.19334	-4.88436	-9.33295	-15.2883	-23.584	-33.5835	-57.2159	-55.7067	-1.41245	-0.837088				5.93802	-3.43269	-5.20992	-5.84954	-5.76943	-4.65798	-6.47008	-15.6381	-5.35774	-4.9203	-6.75488
5.94135	-1.20014	-4.87751	-9.34476	-15.3153	-23.5874	-33.596	-57.1986	-55.7122	-1.44112	-0.853002				5.94135	-3.43949	-5.20307	-5.86134	-5.79643	-4.66138	-6.48266	-15.6208	-5.36329	-4.94897	-6.77079
5.94469	-1.20807	-4.87041	-9.35632	-15.3433	-23.591	-33.6081	-57.1813	-55.7179	-1.46866	-0.867903				5.94469	-3.44741	-5.19598	-5.87291	-5.82445	-4.66496	-6.4947	-15.6035	-5.36901	-4.97651	-6.78569
5.94802	-1.21701	-4.86308	-9.36759	-15.3723	-23.5946	-33.6196	-57.1638	-55.7237	-1.49518	-0.881851				5.94802	-3.45635	-5.18864	-5.88417	-5.85341	-4.66859	-6.5062	-15.586	-5.37479	-5.00304	-6.79964
5.95135	-1.22708	-4.85539	-9.37861	-15.4021	-23.5984	-33.6306	-57.1461	-55.7296	-1.52057	-0.894964				5.95135	-3.46643	-5.18095	-5.8952	-5.88322	-4.67235	-6.51723	-15.5683	-5.38069	-5.02843	-6.81275
5.95469	-1.23817	-4.84747	-9.3894	-15.4327	-23.6024	-33.641	-57.1284	-55.7356	-1.54501	-0.907362				5.95469	-3.47751	-5.17303	-5.90599	-5.91385	-4.67634	-6.52766	-15.5506	-5.38671	-5.05286	-6.82515
5.95802	-1.25033	-4.8393	-9.39995	-15.4641	-23.6065	-33.651	-57.1106	-55.7418	-1.56832	-0.919223				5.95802	-3.48967	-5.16486	-5.91654	-5.94521	-4.68051	-6.53762	-15.5328	-5.39285	-5.07617	-6.83701
5.96135	-1.26344	-4.83084	-9.41026	-15.496	-23.6109	-33.6604	-57.0926	-55.748	-1.59055	-0.930607				5.96135	-3.50279	-5.1564	-5.92685	-5.97715	-4.68493	-6.54703	-15.5148	-5.39905	-5.0984	-6.84839
5.96469	-1.27757	-4.82213	-9.42039	-15.5285	-23.6156	-33.6693	-57.0745	-55.7544	-1.61177	-0.941634				5.96469	-3.51691	-5.1477	-5.93698	-6.00964	-4.68957	-6.55591	-15.4967	-5.40549	-5.11962	-6.85942
5.96802	-1.29265	-4.81325	-9.43041	-15.5613	-23.6205	-33.6776	-57.0563	-55.761	-1.63186	-0.952423				5.96802	-3.53199	-5.13881	-5.94699	-6.04248	-4.69452	-6.56426	-15.4785	-5.41204	-5.13971	-6.87021
5.97135	-1.30856	-4.80419	-9.44018	-15.5946	-23.6259	-33.6854	-57.038	-55.7677	-1.65093	-0.962913				5.97135	-3.54791	-5.12975	-5.95677	-6.07574	-4.69983	-6.57207	-15.4602	-5.41872	-5.15878	-6.8807
5.97469	-1.32537	-4.79513	-9.44984	-15.6281	-23.6315	-33.6927	-57.0195	-55.7745	-1.66899	-0.973225				5.97469	-3.56472	-5.12069	-5.96642	-6.10924	-4.70543	-6.57928	-15.4417	-5.42557	-5.17684	-6.89101
5.97802	-1.34301	-4.78613	-9.45932	-15.6618	-23.6374	-33.6993	-57.0009	-55.7815	-1.68604	-0.983238				5.97802	-3.58236	-5.11169	-5.9759	-6.14297	-4.71139	-6.5859	-15.4231	-5.43261	-5.19389	-6.90103
5.98135	-1.36137	-4.77725	-9.46862	-15.6958	-23.6437	-33.7053	-56.9823	-55.7888	-1.70207	-0.993013				5.98135	-3.60072	-5.10281	-5.9852	-6.17689	-4.71771	-6.59192	-15.4045	-5.43982	-5.20992	-6.9108
5.98469	-1.38038	-4.76861	-9.47773	-15.7298	-23.6503	-33.7108	-56.9638	-55.7961	-1.71721	-1.00243				5.98469	-3.61973	-5.09417	-5.99432	-6.21098	-4.72432	-6.5974	-15.386	-5.44715	-5.22506	-6.92022
5.98802	-1.40011	-4.76021	-9.48662	-15.7641	-23.6573	-33.7157	-56.9453	-55.8035	-1.73151	-1.01143				5.98802	-3.63946	-5.08577	-6.0032	-6.2452	-4.73124	-6.60235	-15.3675	-5.4546	-5.23937	-6.92922
5.99135	-1.4205	-4.75222	-9.49532	-15.7983	-23.6645	-33.7201	-56.927	-55.8111	-1.74493	-1.02013				5.99135	-3.65984	-5.07778	-6.0119	-6.27947	-4.73851	-6.6067	-15.3491	-5.46217	-5.25278	-6.93792
5.99469	-1.44136	-4.74471	-9.50372	-15.8326	-23.672	-33.7239	-56.9088	-55.8188	-1.7575	-1.02836				5.99469	-3.68071	-5.07027	-6.02031	-6.31374	-4.74602	-6.61051	-15.331	-5.46986	-5.26536	-6.94615
5.99802	-1.46282	-4.73768	-9.51195	-15.8669	-23.6798	-33.7272	-56.8907	-55.8265	-1.76936	-1.03623				5.99802	-3.70216	-5.06324	-6.02853	-6.34801	-4.75377	-6.61385	-15.3129	-5.47761	-5.27722	-6.95401
6.00135	-1.48475	-4.73118	-9.51993	-15.901	-23.6878	-33.7301	-56.8729	-55.8344	-1.78045	-1.04374				6.00135	-3.7241	-5.05674	-6.03652	-6.38217	-4.76182	-6.61677	-15.2951	-5.48542	-5.2883	-6.96152
6.00469	-1.50716	-4.72528	-9.52768	-15.9349	-23.6961	-33.7325	-56.8553	-55.8422	-1.79088	-1.05089				6.00469	-3.74651	-5.05084	-6.04427	-6.41608	-4.77004	-6.61916	-15.2774	-5.49328	-5.29873	-6.96868
6.00802	-1.52999	-4.71991	-9.53519	-15.9687	-23.7046	-33.7345	-56.8378	-55.8501	-1.80066	-1.0578				6.00802	-3.76934	-5.04547	-6.05178	-6.44982	-4.77862	-6.62112	-15.26	-5.50121	-5.30851	-6.97559
6.01135	-1.5533	-4.71509	-9.54252	-16.002	-23.7135	-33.7361	-56.8204	-55.8581	-1.80984	-1.06448				6.01135	-3.79264	-5.04065	-6.05911	-6.48314	-4.78745	-6.62267	-15.2426	-5.5092	-5.31769	-6.98227
6.01469	-1.57702	-4.71079	-9.54962	-16.0349	-23.7226	-33.7371	-56.803	-55.8661	-1.81848	-1.07104				6.01469	-3.81637	-5.03635	-6.0662	-6.51604	-4.79662	-6.62369	-15.2252	-5.51718	-5.32633	-6.98882
6.01802	-1.60104	-4.70698	-9.55665	-16.0673	-23.7321	-33.7376	-56.7858	-55.8742	-1.8267	-1.07741				6.01802	-3.84039	-5.03254	-6.07324	-6.54846	-4.8061	-6.62422	-15.2079	-5.52529	-5.33456	-6.9952
6.02135	-1.62542	-4.7037	-9.56357	-16.0992	-23.742	-33.7377	-56.7685	-55.8825	-1.83457	-1.08373				6.02135	-3.86477	-5.02926	-6.08015	-6.58029	-4.81594	-6.62434	-15.1907	-5.53352	-5.34242	-7.00152
6.02469	-1.65004	-4.70096	-9.57036	-16.1303	-23.7522	-33.7374	-56.7513	-55.8907	-1.84208	-1.08999				6.02469	-3.88938	-5.02652	-6.08695	-6.61141	-4.82619	-6.62398	-15.1734	-5.5418	-5.34993	-7.00778
6.02802	-1.67495	-4.69869	-9.57716	-16.1605	-23.7628	-33.7365	-56.7341	-55.8991	-1.84941	-1.09637				6.02802	-3.9143	-5.02425	-6.09374	-6.64169	-4.8368	-6.62315	-15.1563	-5.55021	-5.35727	-7.01416
6.03135	-1.69998	-4.69691	-9.58389	-16.1901	-23.7738	-33.7353	-56.717	-55.9076	-1.85657	-1.10275				6.03135	-3.93933	-5.02247	-6.10048	-6.67119	-4.84776	-6.6219	-15.1392	-5.55867	-5.36442	-7.02053
6.03469	-1.72526	-4.69571	-9.59069	-16.2187	-23.7852	-33.7337	-56.7	-55.9162	-1.86366	-1.10936				6.03469	-3.9646	-5.02127	-6.10727	-6.6998	-4.85915	-6.62029	-15.1222	-5.56725	-5.37151	-7.02715
6.03802	-1.75053	-4.695	-9.59748	-16.2463	-23.7969	-33.7316	-56.6831	-55.9249	-1.87069	-1.1161				6.03802	-3.98988	-5.02056	-6.11407	-6.72746	-4.87089	-6.61826	-15.1053	-5.57595	-5.37854	-7.03388
6.04135	-1.77586	-4.69488	-9.60433	-16.273	-23.8091	-33.7293	-56.6664	-55.9337	-1.87767	-1.12313				6.04135	-4.01521	-5.02044	-6.12092	-6.7541	-4.88305	-6.61588	-15.0886	-5.58472	-5.38552	-7.04092
6.04469	-1.80113	-4.69524	-9.61125	-16.2986	-23.8217	-33.7266	-56.6497	-55.9425	-1.8847	-1.13046				6.04469	-4.04048	-5.0208	-6.12783	-6.77973	-4.89563	-6.61319	-15.0719	-5.59354	-5.39255	-7.04825
6.04802	-1.82629	-4.69613	-9.61816	-16.3231	-23.8346	-33.7237	-56.6332	-55.9513	-1.89161	-1.13803				6.04802	-4.06563	-5.02169	-6.13475	-6.80429	-4.90862	-6.61033	-15.0554	-5.60236	-5.39947	-7.05582
6.05135	-1.85132	-4.69744	-9.62514	-16.3466	-23.8481	-33.7206	-56.6168	-55.9602	-1.89847	-1.1459				6.05135	-4.09067	-5.023	-6.14172	-6.82777	-4.92203	-6.60723	-15.039	-5.6113	-5.40632	-7.06369
6.05469	-1.87606	-4.69923	-9.63211	-16.369	-23.8619	-33.7173	-56.6005	-55.9692	-1.90526	-1.15401				6.05469	-4.1154	-5.02479	-6.1487	-6.85012	-4.93586	-6.60396	-15.0226	-5.62024	-5.41312	-7.07179
6.05802	-1.90055	-4.70132	-9.63914	-16.3902	-23.8762	-33.7139	-56.5841	-55.9781	-1.91194	-1.16235				6.05802	-4.1399	-5.02688	-6.15573	-6.87134	-4.95017	-6.60056	-15.0063	-5.62918	-5.41979	-7.08014
6.06135	-1.92463	-4.70376	-9.64624	-16.4102	-23.8909	-33.7104	-56.5678	-55.9872	-1.91855	-1.17093				6.06135	-4.16398	-5.02932	-6.16282	-6.89131	-4.96489	-6.59698	-14.99	-5.63824	-5.42641	-7.08872
6.06469	-1.94836	-4.7065	-9.65327	-16.4289	-23.906	-33.7067	-56.5514	-55.9963	-1.92511	-1.17975				6.06469	-4.1877	-5.03206	-6.16986	-6.91003	-4.97997	-6.59335	-14.9736	-5.64736	-5.43296	-7.09754
6.06802	-1.9716	-4.70948	-9.6603	-16.4462	-23.9215	-33.7029	-56.535	-56.0054	-1.93161	-1.18864				6.06802	-4.21095	-5.03504	-6.17689	-6.92737	-4.99552	-6.58953	-14.9572	-5.65648	-5.43946	-7.10642
6.07135	-1.99431	-4.71264	-9.66734	-16.4621	-23.9374	-33.699	-56.5186	-56.0147	-1.93816	-1.1977				6.07135	-4.23366	-5.0382	-6.18392	-6.94329	-5.01138	-6.5856	-14.9408	-5.66578	-5.44602	-7.11548
6.07469	-2.01648	-4.71598	-9.67431	-16.4766	-23.9536	-33.695	-56.5022	-56.024	-1.94478	-1.20687				6.07469	-4.25583	-5.04154	-6.1909	-6.95777	-5.02753	-6.5816	-14.9244	-5.67508	-5.45263	-7.12466
6.07802	-2.03794	-4.7195	-9.68128	-16.4896	-23.9701	-33.6909	-56.4858	-56.0334	-1.95152	-1.21617				6.07802	-4.27729	-5.04506	-6.19787	-6.9707	-5.04404	-6.57755	-14.908	-5.68444	-5.45937	-7.13396
6.08135	-2.05874	-4.72319	-9.68832	-16.5009	-23.9869	-33.6868	-56.4694	-56.0427	-1.95855	-1.22565				6.08135	-4.29809	-5.04875	-6.2049	-6.98203	-5.06085	-6.57338	-14.8916	-5.69379	-5.4664	-7.14344
6.08469	-2.07871	-4.72707	-9.69535	-16.5107	-24.004	-33.6825	-56.453	-56.052	-1.96582	-1.23525				6.08469	-4.31806	-5.05263	-6.21194	-6.9918	-5.07796	-6.56915	-14.8752	-5.70309	-5.47367	-7.15303
6.08802	-2.09785	-4.73106	-9.70244	-16.5188	-24.0214	-33.6782	-56.4366	-56.0613	-1.97345	-1.24508				6.08802	-4.33719	-5.05662	-6.21903	-6.99997	-5.09536	-6.56486	-14.8588	-5.71233	-5.4813	-7.16287
6.09135	-2.11608	-4.73523	-9.70954	-16.5255	-24.0391	-33.674	-56.4202	-56.0704	-1.98138	-1.25504				6.09135	-4.35543	-5.06079	-6.22612	-7.00665	-5.11312	-6.56062	-14.8424	-5.72145	-5.48923	-7.17282
6.09469	-2.13337	-4.73958	-9.71675	-16.5306	-24.0571	-33.6697	-56.4037	-56.0793	-1.98972	-1.26523				6.09469	-4.37272	-5.06514	-6.23333	-7.01177	-5.13113	-6.55633	-14.8259	-5.73039	-5.49757	-7.18302
6.09802	-2.14976	-4.74405	-9.72408	-16.5344	-24.0754	-33.6655	-56.3871	-56.0881	-1.99842	-1.27566				6.09802	-4.38911	-5.06961	-6.24067	-7.01553	-5.14942	-6.5521	-14.8093	-5.73921	-5.50628	-7.19345
6.10135	-2.16514	-4.74864	-9.73153	-16.5368	-24.094	-33.6612	-56.3704	-56.0968	-2.00742	-1.28633				6.10135	-4.40449	-5.0742	-6.24812	-7.01791	-5.16802	-6.54781	-14.7926	-5.74785	-5.51528	-7.20412
6.10469	-2.17968	-4.75323	-9.73928	-16.5379	-24.1129	-33.657	-56.3535	-56.1053	-2.01678	-1.2973				6.10469	-4.41903	-5.07879	-6.25587	-7.01904	-5.18686	-6.54358	-14.7757	-5.75632	-5.52464	-7.21508
6.10802	-2.19333	-4.75782	-9.74721	-16.5378	-24.1319	-33.6527	-56.3365	-56.1136	-2.02644	-1.3085				6.10802	-4.43268	-5.08338	-6.26379	-7.01892	-5.20587	-6.53929	-14.7586	-5.76466	-5.53429	-7.22629
6.11135	-2.20615	-4.76229	-9.75549	-16.5365	-24.1511	-33.6483	-56.3192	-56.1218	-2.03639	-1.32				6.11135	-4.44549	-5.08785	-6.27208	-7.01767	-5.22512	-6.53493	-14.7414	-5.77289	-5.54425	-7.23779
6.11469	-2.21807	-4.76658	-9.76402	-16.5341	-24.1706	-33.644	-56.3017	-56.13	-2.04653	-1.33169				6.11469	-4.45741	-5.09214	-6.2806	-7.01523	-5.24461	-6.53064	-14.7239	-5.78105	-5.55438	-7.24947
6.11802	-2.22921	-4.77064	-9.77296	-16.5305	-24.1902	-33.6396	-56.284	-56.138	-2.0569	-1.34361				6.11802	-4.46856	-5.0962	-6.28954	-7.01159	-5.26422	-6.52623	-14.7062	-5.78904	-5.56475	-7.2614
6.12135	-2.23953	-4.77433	-9.78231	-16.5257	-24.21	-33.6353	-56.2661	-56.146	-2.06751	-1.35559				6.12135	-4.47887	-5.09989	-6.2989	-7.00682	-5.28401	-6.52188	-14.6883	-5.79703	-5.57536	-7.27338
6.12469	-2.249	-4.77767	-9.79209	-16.5197	-24.23	-33.6308	-56.2481	-56.1538	-2.07835	-1.36769				6.12469	-4.48835	-5.10323	-6.30867	-7.00086	-5.30398	-6.51747	-14.6703	-5.80484	-5.58621	-7.28548
6.12802	-2.25759	-4.78047	-9.8024	-16.5126	-24.2502	-33.6264	-56.2299	-56.1615	-2.08938	-1.37991				6.12802	-4.49693	-5.10603	-6.31899	-6.99371	-5.32418	-6.51306	-14.6521	-5.81253	-5.59723	-7.29769
6.13135	-2.26539	-4.7828	-9.81319	-16.5042	-24.2705	-33.622	-56.2116	-56.169	-2.10065	-1.39219				6.13135	-4.50474	-5.10836	-6.32977	-6.98537	-5.34451	-6.50865	-14.6338	-5.82004	-5.6085	-7.30997
6.13469	-2.27231	-4.78452	-9.82445	-16.4948	-24.291	-33.6177	-56.1931	-56.1763	-2.11203	-1.40452				6.13469	-4.51165	-5.11009	-6.34104	-6.97589	-5.36495	-6.50436	-14.6153	-5.82737	-5.61988	-7.32231
6.13802	-2.27833	-4.78578	-9.8362	-16.4842	-24.3115	-33.6135	-56.1745	-56.1834	-2.12365	-1.41692				6.13802	-4.51767	-5.11134	-6.35278	-6.96534	-5.38546	-6.50012	-14.5967	-5.83446	-5.63151	-7.33471
6.14135	-2.28351	-4.78637	-9.84836	-16.4726	-24.332	-33.6094	-56.1557	-56.1903	-2.13546	-1.4295				6.14135	-4.52286	-5.11193	-6.36494	-6.95372	-5.40602	-6.49607	-14.5779	-5.84131	-5.64331	-7.34729
6.14469	-2.28786	-4.78643	-9.86099	-16.4599	-24.3527	-33.6056	-56.1368	-56.1969	-2.14738	-1.44219				6.14469	-4.52721	-5.11199	-6.37758	-6.94108	-5.42665	-6.4922	-14.559	-5.84793	-5.65523	-7.35998
6.14802	-2.29138	-4.7859	-9.87405	-16.4465	-24.3732	-33.6019	-56.1177	-56.2032	-2.15936	-1.45519				6.14802	-4.53073	-5.11146	-6.39063	-6.92761	-5.44721	-6.48856	-14.5398	-5.85425	-5.66721	-7.37298
6.15135	-2.29418	-4.78476	-9.8874	-16.4321	-24.3937	-33.5985	-56.0984	-56.2091	-2.1714	-1.46836				6.15135	-4.53353	-5.11032	-6.40398	-6.91324	-5.46771	-6.48516	-14.5206	-5.86021	-5.67925	-7.38615
6.15469	-2.29615	-4.78297	-9.90111	-16.417	-24.4142	-33.5953	-56.0789	-56.2148	-2.18338	-1.48177				6.15469	-4.5355	-5.10854	-6.41769	-6.89816	-5.48816	-6.48195	-14.5011	-5.86587	-5.69123	-7.39956
6.15802	-2.29746	-4.78065	-9.91505	-16.4013	-24.4346	-33.5925	-56.0592	-56.2201	-2.19536	-1.49542				6.15802	-4.53681	-5.10621	-6.43164	-6.88243	-5.50854	-6.47908	-14.4814	-5.87118	-5.70321	-7.41321
6.16135	-2.29794	-4.77767	-9.9293	-16.385	-24.4548	-33.5898	-56.0393	-56.225	-2.20728	-1.50931				6.16135	-4.53728	-5.10323	-6.44588	-6.8661	-5.52881	-6.47646	-14.4615	-5.87606	-5.71513	-7.4271
6.16469	-2.29776	-4.77409	-9.94378	-16.368	-24.475	-33.5875	-56.0193	-56.2295	-2.2192	-1.52338				6.16469	-4.53711	-5.09965	-6.46037	-6.84917	-5.54895	-6.47414	-14.4415	-5.88053	-5.72705	-7.44116
6.16802	-2.29681	-4.76992	-9.95845	-16.3506	-24.495	-33.5854	-55.9991	-56.2335	-2.23106	-1.53762				6.16802	-4.53615	-5.09548	-6.47503	-6.83171	-5.56898	-6.47205	-14.4213	-5.88453	-5.73891	-7.45541
6.17135	-2.29514	-4.76515	-9.97341	-16.3326	-24.5149	-33.5836	-55.9788	-56.237	-2.24298	-1.55205				6.17135	-4.53448	-5.09071	-6.48999	-6.81376	-5.58889	-6.4702	-14.401	-5.8881	-5.75083	-7.46983
6.17469	-2.29269	-4.75979	-9.98855	-16.3143	-24.5346	-33.5819	-55.9585	-56.2402	-2.2549	-1.56665				6.17469	-4.53204	-5.08535	-6.50513	-6.79541	-5.60862	-6.46853	-14.3807	-5.89126	-5.76276	-7.48444
6.17802	-2.28953	-4.75383	-10.0039	-16.2954	-24.5542	-33.5804	-55.9382	-56.2429	-2.26694	-1.58149				6.17802	-4.52888	-5.07939	-6.52051	-6.77657	-5.62817	-6.46704	-14.3604	-5.89395	-5.7748	-7.49928
6.18135	-2.2856	-4.74733	-10.0196	-16.2761	-24.5736	-33.5792	-55.9179	-56.2452	-2.27904	-1.59651				6.18135	-4.52495	-5.07289	-6.53619	-6.75726	-5.64754	-6.46585	-14.34	-5.89627	-5.7869	-7.5143
6.18469	-2.28095	-4.74024	-10.0355	-16.2565	-24.5927	-33.5782	-55.8976	-56.2471	-2.2912	-1.61177				6.18469	-4.5203	-5.0658	-6.5521	-6.73759	-5.66667	-6.46484	-14.3198	-5.89818	-5.79906	-7.52956
6.18802	-2.27553	-4.73249	-10.0518	-16.2365	-24.6115	-33.5774	-55.8775	-56.2487	-2.30342	-1.62733				6.18802	-4.51487	-5.05805	-6.56843	-6.71762	-5.68551	-6.464	-14.2997	-5.89979	-5.81127	-7.54511
6.19135	-2.26939	-4.72426	-10.0685	-16.2161	-24.6302	-33.5768	-55.8576	-56.25	-2.31564	-1.64312				6.19135	-4.50873	-5.04982	-6.58506	-6.69724	-5.70416	-6.46341	-14.2798	-5.90104	-5.82349	-7.56091
6.19469	-2.26259	-4.71538	-10.0855	-16.1955	-24.6485	-33.5765	-55.8379	-56.2509	-2.32774	-1.65915				6.19469	-4.50194	-5.04094	-6.60205	-6.67667	-5.72252	-6.46311	-14.2601	-5.90199	-5.83559	-7.57694
6.19802	-2.25514	-4.70591	-10.1027	-16.1747	-24.6667	-33.5764	-55.8184	-56.2516	-2.33972	-1.67537				6.19802	-4.49449	-5.03147	-6.61933	-6.65587	-5.7407	-6.46299	-14.2406	-5.90265	-5.84757	-7.59315
6.20135	-2.24704	-4.69583	-10.1203	-16.1538	-24.6846	-33.5765	-55.7993	-56.2518	-2.35146	-1.6917				6.20135	-4.48638	-5.02139	-6.63686	-6.63495	-5.75858	-6.46317	-14.2215	-5.90289	-5.85932	-7.60949
6.20469	-2.23845	-4.6851	-10.1381	-16.1328	-24.7023	-33.577	-55.7805	-56.2517	-2.36297	-1.70821				6.20469	-4.4778	-5.01066	-6.65468	-6.61397	-5.77629	-6.46365	-14.2027	-5.90277	-5.87082	-7.626
6.20802	-2.22933	-4.67384	-10.156	-16.1119	-24.7197	-33.5778	-55.7621	-56.2511	-2.37417	-1.72472				6.20802	-4.46868	-4.9994	-6.67262	-6.59299	-5.79369	-6.46442	-14.1842	-5.90217	-5.88202	-7.64251
6.21135	-2.21986	-4.66204	-10.1741	-16.0909	-24.7368	-33.5789	-55.744	-56.2502	-2.38508	-1.74135				6.21135	-4.4592	-4.9876	-6.69068	-6.57207	-5.81074	-6.46555	-14.1662	-5.90122	-5.89293	-7.65914
6.21469	-2.21008	-4.6497	-10.1922	-16.0701	-24.7535	-33.5804	-55.7264	-56.2487	-2.39563	-1.75804				6.21469	-4.44943	-4.97526	-6.70874	-6.55121	-5.82749	-6.46704	-14.1486	-5.89973	-5.90348	-7.67583
6.21802	-2.20001	-4.63688	-10.2102	-16.0494	-24.7698	-33.5823	-55.7094	-56.2467	-2.40594	-1.77485				6.21802	-4.43935	-4.96244	-6.72674	-6.53052	-5.84376	-6.46889	-14.1315	-5.89776	-5.91379	-7.69264
6.22135	-2.18982	-4.62377	-10.228	-16.0288	-24.7856	-33.5845	-55.6929	-56.2443	-2.41601	-1.79172				6.22135	-4.42916	-4.94933	-6.74462	-6.50996	-5.85955	-6.4711	-14.115	-5.89538	-5.92387	-7.7095
6.22469	-2.17944	-4.61036	-10.2458	-16.0085	-24.8009	-33.5871	-55.677	-56.2415	-2.42585	-1.80882				6.22469	-4.41879	-4.93592	-6.76239	-6.48963	-5.87487	-6.47372	-14.0992	-5.89252	-5.9337	-7.72661
6.22802	-2.16895	-4.59683	-10.2635	-15.9884	-24.8156	-33.5901	-55.6618	-56.2382	-2.43539	-1.82617				6.22802	-4.4083	-4.92239	-6.78009	-6.46955	-5.88959	-6.47676	-14.084	-5.8893	-5.94324	-7.74395
6.23135	-2.15834	-4.58324	-10.2811	-15.9686	-24.8297	-33.5936	-55.6474	-56.2347	-2.44474	-1.84375				6.23135	-4.39769	-4.9088	-6.79767	-6.4497	-5.90372	-6.48022	-14.0696	-5.88578	-5.9526	-7.76154
6.23469	-2.14767	-4.56959	-10.2986	-15.949	-24.8433	-33.5975	-55.6338	-56.2308	-2.45386	-1.86169				6.23469	-4.38702	-4.89515	-6.8152	-6.43015	-5.91725	-6.48415	-14.056	-5.88191	-5.96172	-7.77948
6.23802	-2.13689	-4.556	-10.316	-15.9297	-24.8563	-33.6019	-55.621	-56.2268	-2.4628	-1.87993				6.23802	-4.37623	-4.88156	-6.8326	-6.41084	-5.93024	-6.4885	-14.0432	-5.87785	-5.97066	-7.79772
6.24135	-2.12592	-4.54253	-10.3334	-15.9107	-24.8687	-33.6067	-55.6092	-56.2226	-2.47145	-1.89841				6.24135	-4.36527	-4.86809	-6.84994	-6.39188	-5.9427	-6.49333	-14.0314	-5.87362	-5.9793	-7.8162
6.24469	-2.11477	-4.52906	-10.3506	-15.8921	-24.8806	-33.6119	-55.5983	-56.2182	-2.47991	-1.91724				6.24469	-4.35412	-4.85462	-6.86723	-6.37329	-5.95462	-6.49852	-14.0204	-5.86927	-5.98776	-7.83503
6.24802	-2.10345	-4.51571	-10.3679	-15.8739	-24.8922	-33.6175	-55.5882	-56.2138	-2.48814	-1.93626				6.24802	-4.34279	-4.84127	-6.88446	-6.35505	-5.96619	-6.50412	-14.0104	-5.86486	-5.99599	-7.85404
6.25135	-2.09194	-4.5023	-10.3849	-15.8561	-24.9032	-33.6235	-55.5792	-56.2093	-2.49612	-1.95551				6.25135	-4.33129	-4.82786	-6.9015	-6.33729	-5.97721	-6.51014	-14.0014	-5.86033	-6.00398	-7.8733
6.25469	-2.0802	-4.48889	-10.4018	-15.8388	-24.9139	-33.63	-55.571	-56.2047	-2.50393	-1.97488				6.25469	-4.31955	-4.81445	-6.91837	-6.31994	-5.98788	-6.51664	-13.9932	-5.85574	-6.01178	-7.89267
6.25802	-2.06828	-4.47547	-10.4184	-15.8221	-24.9241	-33.6369	-55.5639	-56.2	-2.51156	-1.99443				6.25802	-4.30763	-4.80103	-6.935	-6.30319	-5.99808	-6.52349	-13.9861	-5.85103	-6.01941	-7.91222
6.26135	-2.05612	-4.46194	-10.4348	-15.8058	-24.9338	-33.6441	-55.5577	-56.1951	-2.51907	-2.01404				6.26135	-4.29547	-4.7875	-6.95139	-6.28698	-6.00779	-6.53076	-13.9799	-5.8462	-6.02692	-7.93183
6.26469	-2.04378	-4.44835	-10.4508	-15.7902	-24.943	-33.6518	-55.5524	-56.1902	-2.5264	-2.03371				6.26469	-4.28313	-4.77391	-6.96743	-6.27136	-6.01697	-6.53845	-13.9746	-5.84126	-6.03426	-7.9515
6.26802	-2.03133	-4.43476	-10.4665	-15.7753	-24.9516	-33.6599	-55.5483	-56.1851	-2.53367	-2.0535				6.26802	-4.27067	-4.76032	-6.9831	-6.25646	-6.02555	-6.54656	-13.9704	-5.83619	-6.04153	-7.97129
6.27135	-2.01875	-4.42111	-10.4818	-15.7611	-24.9596	-33.6684	-55.545	-56.1799	-2.54083	-2.07335				6.27135	-4.2581	-4.74668	-6.99842	-6.24228	-6.0336	-6.55502	-13.9672	-5.831	-6.04868	-7.99114
6.27469	-2.00611	-4.40747	-10.4966	-15.7476	-24.967	-33.6772	-55.5429	-56.1746	-2.54792	-2.09326				6.27469	-4.24546	-4.73303	-7.0132	-6.22874	-6.04093	-6.56384	-13.9651	-5.8257	-6.05577	-8.01104
6.27802	-1.99354	-4.39388	-10.5109	-15.7349	-24.9737	-33.6864	-55.5419	-56.1692	-2.55489	-2.11334				6.27802	-4.23288	-4.71944	-7.02751	-6.21599	-6.04767	-6.57302	-13.9641	-5.82027	-6.06275	-8.03113
6.28135	-1.9809	-4.38035	-10.5247	-15.7228	-24.9798	-33.6959	-55.5421	-56.1637	-2.56175	-2.13355				6.28135	-4.22025	-4.70591	-7.04128	-6.20395	-6.05381	-6.5825	-13.9642	-5.81473	-6.0696	-8.05134
6.28469	-1.96838	-4.36699	-10.5379	-15.7115	-24.9853	-33.7057	-55.5433	-56.1581	-2.56842	-2.15393				6.28469	-4.20773	-4.69255	-7.05451	-6.19262	-6.05929	-6.59227	-13.9655	-5.80919	-6.07628	-8.07172
6.28802	-1.95593	-4.35376	-10.5506	-15.7008	-24.9903	-33.7157	-55.5456	-56.1526	-2.57498	-2.1745				6.28802	-4.19527	-4.67932	-7.06714	-6.18196	-6.0643	-6.60235	-13.9678	-5.80364	-6.08283	-8.09228
6.29135	-1.94359	-4.34065	-10.5625	-15.6909	-24.9949	-33.726	-55.5491	-56.1471	-2.58124	-2.19524				6.29135	-4.18293	-4.66621	-7.07912	-6.172	-6.06883	-6.6126	-13.9713	-5.79816	-6.08909	-8.11303
6.29469	-1.93131	-4.32777	-10.574	-15.6816	-24.9988	-33.7365	-55.5537	-56.1416	-2.58732	-2.2161				6.29469	-4.17066	-4.65333	-7.09057	-6.1627	-6.07282	-6.62309	-13.9759	-5.79262	-6.09517	-8.13389
6.29802	-1.91915	-4.31514	-10.5849	-15.6729	-25.0024	-33.7472	-55.5594	-56.1361	-2.59322	-2.23708				6.29802	-4.1585	-4.6407	-7.10148	-6.15406	-6.0764	-6.63382	-13.9816	-5.78713	-6.10107	-8.15487
6.30135	-1.90711	-4.30268	-10.5952	-15.6649	-25.0056	-33.7582	-55.5662	-56.1306	-2.599	-2.25812				6.30135	-4.14646	-4.62824	-7.11179	-6.14607	-6.07955	-6.64479	-13.9884	-5.78171	-6.10685	-8.17591
6.30469	-1.89513	-4.29052	-10.605	-15.6577	-25.0083	-33.7694	-55.574	-56.1252	-2.6046	-2.27922				6.30469	-4.13448	-4.61608	-7.12156	-6.1388	-6.0823	-6.65599	-13.9962	-5.77629	-6.11246	-8.19701
6.30802	-1.88327	-4.2786	-10.6142	-15.651	-25.0106	-33.7807	-55.5829	-56.1199	-2.61015	-2.30026				6.30802	-4.12261	-4.60416	-7.1308	-6.13213	-6.08462	-6.66732	-14.0051	-5.77098	-6.118	-8.21805
6.31135	-1.87153	-4.26698	-10.623	-15.645	-25.0126	-33.7922	-55.593	-56.1146	-2.61575	-2.32124				6.31135	-4.11087	-4.59254	-7.13956	-6.12611	-6.08653	-6.67882	-14.0151	-5.76568	-6.1236	-8.23903
6.31469	-1.85996	-4.25565	-10.6312	-15.6397	-25.0141	-33.8039	-55.604	-56.1094	-2.62135	-2.34222				6.31469	-4.09931	-4.58121	-7.14779	-6.1208	-6.08808	-6.6905	-14.0262	-5.76049	-6.12921	-8.26001
6.31802	-1.84864	-4.24457	-10.639	-15.635	-25.0152	-33.8157	-55.6161	-56.1044	-2.62707	-2.36315				6.31802	-4.08798	-4.57013	-7.15554	-6.11615	-6.08915	-6.7023	-14.0383	-5.75542	-6.13493	-8.28093
6.32135	-1.83755	-4.23372	-10.6462	-15.631	-25.016	-33.8276	-55.6293	-56.0995	-2.63286	-2.38407				6.32135	-4.0769	-4.55928	-7.16275	-6.11216	-6.08993	-6.71422	-14.0515	-5.75054	-6.14071	-8.30185
6.32469	-1.82676	-4.22311	-10.6528	-15.6276	-25.0162	-33.8396	-55.6436	-56.0948	-2.63864	-2.40499				6.32469	-4.06611	-4.54867	-7.16943	-6.10876	-6.09022	-6.72621	-14.0657	-5.74583	-6.14649	-8.32278
6.32802	-1.81627	-4.21262	-10.659	-15.6248	-25.0162	-33.8516	-55.6589	-56.0903	-2.64436	-2.42597				6.32802	-4.05562	-4.53818	-7.17556	-6.10596	-6.09022	-6.73825	-14.0811	-5.74136	-6.15221	-8.34376
6.33135	-1.80602	-4.20237	-10.6646	-15.6226	-25.0158	-33.8637	-55.6751	-56.086	-2.65002	-2.44701				6.33135	-4.04537	-4.52793	-7.18117	-6.10369	-6.08981	-6.75035	-14.0973	-5.73707	-6.15788	-8.3648
6.33469	-1.79607	-4.19229	-10.6697	-15.6209	-25.0151	-33.8758	-55.6925	-56.082	-2.65545	-2.46811				6.33469	-4.03541	-4.51785	-7.18629	-6.10203	-6.08903	-6.76244	-14.1147	-5.73301	-6.1633	-8.3859
6.33802	-1.78641	-4.18246	-10.6743	-15.6196	-25.0139	-33.8879	-55.7107	-56.0782	-2.66063	-2.48927				6.33802	-4.02576	-4.50802	-7.19088	-6.10077	-6.08784	-6.77454	-14.1329	-5.72926	-6.16848	-8.40706
6.34135	-1.77687	-4.1728	-10.6784	-15.6189	-25.0122	-33.9	-55.7299	-56.0746	-2.66552	-2.51049				6.34135	-4.01622	-4.49836	-7.195	-6.10006	-6.08617	-6.78664	-14.1521	-5.72568	-6.17337	-8.42828
6.34469	-1.76746	-4.16332	-10.6821	-15.6186	-25.0101	-33.9121	-55.75	-56.0713	-2.67011	-2.53159				6.34469	-4.0068	-4.48889	-7.19869	-6.09976	-6.08408	-6.79868	-14.1722	-5.72234	-6.17796	-8.44938
6.34802	-1.7581	-4.15421	-10.6854	-15.6187	-25.0075	-33.924	-55.7709	-56.0681	-2.67434	-2.55269				6.34802	-3.99745	-4.47977	-7.20197	-6.09988	-6.08152	-6.81061	-14.1931	-5.71918	-6.18219	-8.47048
6.35135	-1.7488	-4.14526	-10.6882	-15.6192	-25.0044	-33.9358	-55.7925	-56.0653	-2.67839	-2.57361				6.35135	-3.98815	-4.47083	-7.20483	-6.10036	-6.07842	-6.82247	-14.2147	-5.71632	-6.18625	-8.4914
6.35469	-1.73944	-4.13668	-10.6907	-15.6201	-25.0008	-33.9475	-55.8147	-56.0626	-2.68221	-2.59429				6.35469	-3.97879	-4.46224	-7.20727	-6.10119	-6.07479	-6.83415	-14.2369	-5.71364	-6.19006	-8.51208
6.35802	-1.73014	-4.12828	-10.6928	-15.6212	-24.9966	-33.9591	-55.8376	-56.0601	-2.6859	-2.61468				6.35802	-3.96949	-4.45384	-7.20936	-6.10238	-6.07061	-6.84571	-14.2598	-5.71114	-6.19376	-8.53246
6.36135	-1.72096	-4.12011	-10.6944	-15.6227	-24.992	-33.9705	-55.861	-56.0578	-2.6896	-2.6347				6.36135	-3.96031	-4.44567	-7.21103	-6.10381	-6.06596	-6.85716	-14.2832	-5.70881	-6.19745	-8.55249
6.36469	-1.71185	-4.11206	-10.6958	-15.6243	-24.9868	-33.9817	-55.8849	-56.0556	-2.69336	-2.65431				6.36469	-3.95119	-4.43763	-7.2124	-6.10548	-6.06078	-6.86836	-14.3071	-5.70667	-6.20121	-8.5721
6.36802	-1.70296	-4.10414	-10.6969	-15.6262	-24.9811	-33.9928	-55.9092	-56.0536	-2.69717	-2.67357				6.36802	-3.94231	-4.4297	-7.21347	-6.10733	-6.05506	-6.87945	-14.3314	-5.7047	-6.20502	-8.59135
6.37135	-1.6942	-4.09621	-10.6977	-15.6282	-24.975	-34.0037	-55.934	-56.0519	-2.70098	-2.6924				6.37135	-3.93355	-4.42177	-7.21431	-6.10936	-6.04898	-6.8903	-14.3561	-5.70291	-6.20884	-8.61019
6.37469	-1.68574	-4.08828	-10.6983	-15.6304	-24.9685	-34.0143	-55.959	-56.0502	-2.7048	-2.71082				6.37469	-3.92509	-4.41384	-7.2149	-6.1115	-6.04248	-6.90091	-14.3812	-5.7013	-6.21265	-8.62861
6.37802	-1.67757	-4.08036	-10.6988	-15.6326	-24.9617	-34.0247	-55.9844	-56.0489	-2.70861	-2.72882				6.37802	-3.91692	-4.40592	-7.21538	-6.11377	-6.03569	-6.91134	-14.4066	-5.69993	-6.21647	-8.64661
6.38135	-1.66959	-4.07231	-10.6992	-15.635	-24.9546	-34.035	-56.0101	-56.0477	-2.71237	-2.74652				6.38135	-3.90893	-4.39787	-7.21574	-6.11615	-6.02853	-6.92159	-14.4323	-5.69874	-6.22022	-8.66431
6.38469	-1.66178	-4.0642	-10.6995	-15.6375	-24.9472	-34.045	-56.036	-56.0467	-2.71589	-2.76387				6.38469	-3.90112	-4.38976	-7.21604	-6.1186	-6.0212	-6.93166	-14.4582	-5.69779	-6.22374	-8.68165
6.38802	-1.65409	-4.05604	-10.6998	-15.6399	-24.9397	-34.0549	-56.0622	-56.046	-2.7191	-2.78085				6.38802	-3.89344	-4.3816	-7.21639	-6.12104	-6.01369	-6.94156	-14.4844	-5.69707	-6.22696	-8.69864
6.39135	-1.64658	-4.04781	-10.7002	-15.6424	-24.932	-34.0647	-56.0886	-56.0456	-2.72202	-2.79754				6.39135	-3.88592	-4.37337	-7.21675	-6.12354	-6.006	-6.95127	-14.5108	-5.69665	-6.22988	-8.71533
6.39469	-1.63925	-4.03959	-10.7006	-15.6449	-24.9242	-34.0743	-56.1152	-56.0455	-2.72459	-2.81394				6.39469	-3.87859	-4.36515	-7.21723	-6.12605	-5.99819	-6.96093	-14.5373	-5.69659	-6.23244	-8.73172
6.39802	-1.63203	-4.0313	-10.7012	-15.6474	-24.9164	-34.0838	-56.1419	-56.0457	-2.72673	-2.82991				6.39802	-3.87138	-4.35686	-7.21776	-6.12849	-5.99033	-6.97041	-14.564	-5.69677	-6.23459	-8.7477
6.40135	-1.625	-4.02302	-10.7019	-15.6497	-24.9083	-34.0932	-56.1687	-56.0462	-2.72858	-2.84553				6.40135	-3.86435	-4.34858	-7.21848	-6.13087	-5.98228	-6.97982	-14.5909	-5.69725	-6.23643	-8.76331
6.40469	-1.61815	-4.01461	-10.7028	-15.652	-24.9001	-34.1024	-56.1955	-56.047	-2.73013	-2.86067				6.40469	-3.85749	-4.34017	-7.21943	-6.13314	-5.97405	-6.98906	-14.6177	-5.69803	-6.23798	-8.77845
6.40802	-1.61153	-4.00615	-10.704	-15.6541	-24.8917	-34.1116	-56.2223	-56.048	-2.73132	-2.87539				6.40802	-3.85088	-4.33171	-7.22057	-6.13528	-5.96571	-6.99818	-14.6444	-5.69904	-6.23918	-8.79318
6.41135	-1.60515	-3.9975	-10.7055	-15.6562	-24.8833	-34.1205	-56.249	-56.0492	-2.73234	-2.88963				6.41135	-3.8445	-4.32307	-7.22206	-6.13731	-5.95725	-7.00712	-14.6712	-5.70023	-6.24019	-8.80742
6.41469	-1.59907	-3.98868	-10.7073	-15.658	-24.8747	-34.1292	-56.2755	-56.0506	-2.73299	-2.9034				6.41469	-3.83842	-4.31424	-7.22384	-6.1391	-5.94866	-7.01582	-14.6977	-5.70166	-6.24084	-8.82119
6.41802	-1.59323	-3.97968	-10.7094	-15.6596	-24.8659	-34.1376	-56.3019	-56.0521	-2.73347	-2.91669				6.41802	-3.83258	-4.30524	-7.22599	-6.14077	-5.9399	-7.02423	-14.7241	-5.70321	-6.24132	-8.83448
6.42135	-1.58775	-3.97032	-10.7118	-15.6612	-24.8571	-34.1457	-56.3279	-56.0539	-2.73377	-2.92951				6.42135	-3.8271	-4.29589	-7.22843	-6.14232	-5.93108	-7.03233	-14.7501	-5.70494	-6.24162	-8.8473
6.42469	-1.58256	-3.96073	-10.7147	-15.6626	-24.8481	-34.1534	-56.3536	-56.0558	-2.73383	-2.94185				6.42469	-3.82191	-4.28629	-7.2313	-6.14375	-5.92208	-7.04002	-14.7758	-5.70685	-6.24168	-8.85963
6.42802	-1.57762	-3.95083	-10.7179	-15.664	-24.839	-34.1606	-56.379	-56.0578	-2.73371	-2.95365				6.42802	-3.81696	-4.27639	-7.23445	-6.14512	-5.91302	-7.04724	-14.8011	-5.70887	-6.24156	-8.87144
6.43135	-1.57291	-3.94064	-10.7213	-15.6652	-24.8299	-34.1675	-56.4039	-56.06	-2.73335	-2.96503				6.43135	-3.81225	-4.2662	-7.23791	-6.14637	-5.90384	-7.05409	-14.8261	-5.71102	-6.2412	-8.88282
6.43469	-1.5685	-3.93015	-10.725	-15.6664	-24.8206	-34.1738	-56.4285	-56.0623	-2.73269	-2.97594				6.43469	-3.80784	-4.25571	-7.24161	-6.14756	-5.8946	-7.06041	-14.8507	-5.71334	-6.24055	-8.89373
6.43802	-1.56426	-3.91942	-10.7289	-15.6676	-24.8114	-34.1796	-56.4526	-56.0647	-2.73174	-2.98637				6.43802	-3.80361	-4.24498	-7.24548	-6.14876	-5.88536	-7.06625	-14.8748	-5.71573	-6.23959	-8.90416
6.44135	-1.56039	-3.90834	-10.7331	-15.6687	-24.8021	-34.1849	-56.4764	-56.0672	-2.73055	-2.99639				6.44135	-3.79974	-4.2339	-7.24965	-6.14989	-5.87606	-7.07155	-14.8985	-5.71829	-6.2384	-8.91417
6.44469	-1.55669	-3.89689	-10.7374	-15.6698	-24.7927	-34.1898	-56.4997	-56.07	-2.72894	-3.00586				6.44469	-3.79604	-4.22245	-7.254	-6.15096	-5.86671	-7.07638	-14.9218	-5.72103	-6.23679	-8.92365
6.44802	-1.55336	-3.88515	-10.742	-15.6708	-24.7834	-34.1941	-56.5226	-56.0728	-2.72703	-3.01486				6.44802	-3.7927	-4.21071	-7.25859	-6.15191	-5.85741	-7.08073	-14.9448	-5.72383	-6.23488	-8.93265
6.45135	-1.55032	-3.87311	-10.7469	-15.6717	-24.7741	-34.198	-56.5451	-56.0758	-2.72471	-3.02333				6.45135	-3.78966	-4.19867	-7.26348	-6.15281	-5.84811	-7.08461	-14.9673	-5.72681	-6.23256	-8.94111
6.45469	-1.54763	-3.86065	-10.752	-15.6725	-24.765	-34.2013	-56.5673	-56.0788	-2.72197	-3.03137				6.45469	-3.78698	-4.18621	-7.26855	-6.15364	-5.83893	-7.08795	-14.9894	-5.72985	-6.22982	-8.94916
6.45802	-1.54537	-3.8479	-10.7574	-15.6732	-24.756	-34.2042	-56.5889	-56.0819	-2.71875	-3.03882				6.45802	-3.78472	-4.17346	-7.27397	-6.15436	-5.82993	-7.09081	-15.0111	-5.73295	-6.2266	-8.95661
6.46135	-1.54352	-3.83478	-10.763	-15.6739	-24.7471	-34.2066	-56.61	-56.0851	-2.71505	-3.0458				6.46135	-3.78287	-4.16034	-7.27957	-6.15501	-5.82105	-7.09319	-15.0322	-5.73617	-6.2229	-8.96358
6.46469	-1.54215	-3.82143	-10.7688	-15.6745	-24.7384	-34.2084	-56.6306	-56.0884	-2.711	-3.05235				6.46469	-3.7815	-4.14699	-7.28542	-6.15561	-5.81235	-7.09504	-15.0527	-5.73945	-6.21885	-8.97014
6.46802	-1.54126	-3.80784	-10.7749	-15.6751	-24.7299	-34.2098	-56.6505	-56.0917	-2.70647	-3.05837				6.46802	-3.7806	-4.1334	-7.2915	-6.15621	-5.80388	-7.09641	-15.0727	-5.74273	-6.21432	-8.97616
6.47135	-1.54072	-3.79401	-10.7812	-15.6757	-24.7216	-34.2106	-56.6698	-56.095	-2.70164	-3.06392				6.47135	-3.78007	-4.11958	-7.29775	-6.1568	-5.7956	-7.09718	-15.092	-5.74607	-6.20949	-8.9817
6.47469	-1.54054	-3.78013	-10.7875	-15.6763	-24.7136	-34.2108	-56.6885	-56.0983	-2.69639	-3.06904				6.47469	-3.77989	-4.10569	-7.30413	-6.1574	-5.78761	-7.09742	-15.1107	-5.74934	-6.20425	-8.98683
6.47802	-1.5406	-3.76624	-10.794	-15.6769	-24.7058	-34.2105	-56.7064	-56.1016	-2.69085	-3.07375				6.47802	-3.77995	-4.0918	-7.31063	-6.15805	-5.7798	-7.09713	-15.1286	-5.75262	-6.1987	-8.99154
6.48135	-1.5409	-3.75229	-10.8005	-15.6776	-24.6981	-34.2095	-56.7237	-56.1048	-2.68501	-3.0781				6.48135	-3.78025	-4.07785	-7.31713	-6.15871	-5.77211	-7.09617	-15.1459	-5.7559	-6.19286	-8.99589
6.48469	-1.54132	-3.7384	-10.8072	-15.6782	-24.6907	-34.2079	-56.7402	-56.1081	-2.67893	-3.08198				6.48469	-3.78066	-4.06396	-7.32374	-6.15937	-5.76466	-7.09456	-15.1624	-5.75912	-6.18678	-8.99976
6.48802	-1.54185	-3.72458	-10.8138	-15.6789	-24.6834	-34.2057	-56.7561	-56.1112	-2.67261	-3.08537				6.48802	-3.7812	-4.05014	-7.33036	-6.16008	-5.75733	-7.09236	-15.1783	-5.76222	-6.18047	-9.00316
6.49135	-1.54251	-3.71075	-10.8205	-15.6795	-24.6761	-34.2029	-56.7713	-56.1141	-2.66594	-3.08836				6.49135	-3.78186	-4.03631	-7.33709	-6.16068	-5.75012	-7.0895	-15.1935	-5.7652	-6.17379	-9.00614
6.49469	-1.54328	-3.69704	-10.8272	-15.6801	-24.6691	-34.1994	-56.7858	-56.1169	-2.65908	-3.09092				6.49469	-3.78263	-4.0226	-7.34383	-6.16121	-5.74303	-7.08598	-15.2079	-5.768	-6.16693	-9.00871
6.49802	-1.54424	-3.68333	-10.834	-15.6806	-24.6621	-34.1953	-56.7996	-56.1196	-2.65187	-3.093				6.49802	-3.78358	-4.00889	-7.35056	-6.16169	-5.73605	-7.08193	-15.2218	-5.77062	-6.15972	-9.01079
6.50135	-1.54537	-3.66968	-10.8407	-15.681	-24.6552	-34.1907	-56.8129	-56.1219	-2.64442	-3.09461				6.50135	-3.78472	-3.99524	-7.3573	-6.16211	-5.72914	-7.07728	-15.2351	-5.77301	-6.15227	-9.0124
6.50469	-1.5468	-3.65609	-10.8474	-15.6813	-24.6484	-34.1855	-56.8255	-56.1242	-2.63673	-3.09587				6.50469	-3.78615	-3.98165	-7.36398	-6.16246	-5.72234	-7.07209	-15.2476	-5.77521	-6.14458	-9.01365
6.50802	-1.54859	-3.64256	-10.8539	-15.6817	-24.6416	-34.1797	-56.8375	-56.126	-2.6288	-3.09676				6.50802	-3.78793	-3.96812	-7.37053	-6.16282	-5.71561	-7.06631	-15.2597	-5.77706	-6.13666	-9.01455
6.51135	-1.55061	-3.62909	-10.8604	-15.682	-24.635	-34.1735	-56.8489	-56.1277	-2.6207	-3.0973				6.51135	-3.78996	-3.95465	-7.37703	-6.16318	-5.70899	-7.06011	-15.2711	-5.77873	-6.12855	-9.01508
6.51469	-1.55294	-3.61586	-10.8668	-15.6824	-24.6284	-34.1667	-56.8598	-56.1291	-2.61235	-3.09747				6.51469	-3.79229	-3.94142	-7.38341	-6.16354	-5.70238	-7.05332	-15.282	-5.78016	-6.1202	-9.01526
6.51802	-1.55556	-3.60286	-10.873	-15.6827	-24.6218	-34.1595	-56.8701	-56.1302	-2.60389	-3.09747				6.51802	-3.79491	-3.92842	-7.38961	-6.16384	-5.69582	-7.0461	-15.2923	-5.78129	-6.11174	-9.01526
6.52135	-1.55836	-3.59017	-10.879	-15.683	-24.6153	-34.1517	-56.8799	-56.1312	-2.59531	-3.09724				6.52135	-3.79771	-3.91573	-7.39563	-6.16413	-5.68926	-7.03835	-15.3021	-5.78225	-6.10316	-9.01502
6.52469	-1.56134	-3.57789	-10.8848	-15.6832	-24.6087	-34.1436	-56.8891	-56.1319	-2.5866	-3.09682				6.52469	-3.80069	-3.90345	-7.40141	-6.16437	-5.68271	-7.03019	-15.3113	-5.78296	-6.09446	-9.01461
6.52802	-1.5645	-3.56603	-10.8904	-15.6834	-24.6022	-34.1348	-56.8978	-56.1324	-2.57778	-3.09622				6.52802	-3.80385	-3.89159	-7.40695	-6.16455	-5.67615	-7.02143	-15.32	-5.7835	-6.08563	-9.01401
6.53135	-1.56772	-3.5547	-10.8957	-15.6835	-24.5956	-34.1256	-56.9062	-56.1327	-2.5689	-3.09551				6.53135	-3.80707	-3.88026	-7.41231	-6.16467	-5.66959	-7.01225	-15.3283	-5.78374	-6.07675	-9.0133
6.53469	-1.57112	-3.54391	-10.9008	-15.6835	-24.5891	-34.116	-56.9141	-56.1327	-2.55996	-3.09473				6.53469	-3.81047	-3.86947	-7.41738	-6.16467	-5.66304	-7.00265	-15.3363	-5.7838	-6.06781	-9.01252
6.53802	-1.57458	-3.53372	-10.9056	-15.6835	-24.5825	-34.106	-56.9217	-56.1326	-2.55096	-3.09384				6.53802	-3.81392	-3.85928	-7.42221	-6.16461	-5.65648	-6.99258	-15.3438	-5.78362	-6.05881	-9.01163
6.54135	-1.57815	-3.52418	-10.91	-15.6833	-24.5759	-34.0956	-56.929	-56.1321	-2.54196	-3.09289				6.54135	-3.8175	-3.84974	-7.42662	-6.16443	-5.64992	-6.98221	-15.3512	-5.78314	-6.04981	-9.01067
6.54469	-1.58191	-3.51524	-10.9141	-15.6832	-24.5693	-34.0849	-56.936	-56.1314	-2.53302	-3.09193				6.54469	-3.82125	-3.8408	-7.43067	-6.16437	-5.64331	-6.97154	-15.3582	-5.78249	-6.04087	-9.00972
6.54802	-1.58572	-3.50702	-10.9177	-15.6832	-24.5627	-34.0739	-56.9429	-56.1306	-2.52426	-3.09104				6.54802	-3.82507	-3.83258	-7.43425	-6.16431	-5.63669	-6.96057	-15.3651	-5.78165	-6.03211	-9.00882
6.55135	-1.58966	-3.49951	-10.9209	-15.6832	-24.556	-34.0627	-56.9496	-56.1295	-2.51567	-3.09014				6.55135	-3.829	-3.82507	-7.43747	-6.16431	-5.62996	-6.94937	-15.3717	-5.78058	-6.02353	-9.00793
6.55469	-1.59359	-3.49271	-10.9237	-15.6833	-24.5491	-34.0514	-56.9561	-56.1283	-2.50733	-3.08931				6.55469	-3.83294	-3.81827	-7.44027	-6.16443	-5.62304	-6.93798	-15.3783	-5.77933	-6.01518	-9.0071
6.55802	-1.59758	-3.48669	-10.9261	-15.6835	-24.542	-34.0399	-56.9625	-56.1268	-2.49928	-3.08853				6.55802	-3.83693	-3.81225	-7.44265	-6.16467	-5.61601	-6.92648	-15.3847	-5.7779	-6.00713	-9.00632
6.56135	-1.60158	-3.48145	-10.928	-15.6838	-24.5348	-34.0282	-56.9689	-56.1253	-2.49153	-3.08782				6.56135	-3.84092	-3.80701	-7.44456	-6.16497	-5.60874	-6.91479	-15.3911	-5.77641	-5.99939	-9.00561
6.56469	-1.60557	-3.47698	-10.9295	-15.6842	-24.5273	-34.0164	-56.9753	-56.1237	-2.48408	-3.08716				6.56469	-3.84492	-3.80254	-7.44605	-6.16533	-5.60129	-6.90305	-15.3975	-5.7748	-5.99194	-9.00495
6.56802	-1.60956	-3.4734	-10.9305	-15.6845	-24.5195	-34.0046	-56.9816	-56.122	-2.47705	-3.08657				6.56802	-3.84891	-3.79896	-7.44712	-6.16568	-5.59348	-6.89119	-15.4038	-5.77307	-5.9849	-9.00435
6.57135	-1.61356	-3.47066	-10.9313	-15.6848	-24.5115	-33.9926	-56.988	-56.1202	-2.47037	-3.08609				6.57135	-3.8529	-3.79622	-7.44784	-6.16598	-5.58543	-6.87927	-15.4102	-5.77122	-5.97823	-9.00388
6.57469	-1.61749	-3.46863	-10.9316	-15.6851	-24.5032	-33.9807	-56.9943	-56.1182	-2.46412	-3.08567				6.57469	-3.85684	-3.79419	-7.44814	-6.16628	-5.57715	-6.86729	-15.4165	-5.76931	-5.97197	-9.00346
6.57802	-1.62143	-3.46744	-10.9316	-15.6854	-24.4945	-33.9687	-57.0007	-56.1162	-2.45827	-3.08537				6.57802	-3.86077	-3.793	-7.44814	-6.16658	-5.5685	-6.85531	-15.4229	-5.76729	-5.96613	-9.00316
6.58135	-1.62536	-3.46696	-10.9312	-15.6857	-24.4856	-33.9567	-57.0071	-56.1141	-2.45285	-3.08526				6.58135	-3.86471	-3.79252	-7.44778	-6.16682	-5.55962	-6.84333	-15.4293	-5.76514	-5.9607	-9.00304
6.58469	-1.62917	-3.46714	-10.9304	-15.686	-24.4764	-33.9447	-57.0134	-56.1119	-2.44802	-3.08532				6.58469	-3.86852	-3.7927	-7.447	-6.16717	-5.55038	-6.83135	-15.4356	-5.76293	-5.95587	-9.0031
6.58802	-1.63287	-3.4681	-10.9292	-15.6865	-24.4669	-33.9328	-57.0197	-56.1095	-2.44373	-3.08555				6.58802	-3.87222	-3.79366	-7.44581	-6.16759	-5.54085	-6.81943	-15.4419	-5.76061	-5.95158	-9.00334
6.59135	-1.63627	-3.46971	-10.9277	-15.687	-24.4569	-33.921	-57.026	-56.1072	-2.44004	-3.08609				6.59135	-3.87561	-3.79527	-7.44426	-6.16819	-5.53089	-6.80763	-15.4482	-5.75829	-5.94789	-9.00388
6.59469	-1.63943	-3.47197	-10.9257	-15.6878	-24.4465	-33.9093	-57.0322	-56.1049	-2.43706	-3.08686				6.59469	-3.87877	-3.79753	-7.44224	-6.16896	-5.52052	-6.79594	-15.4544	-5.75596	-5.94491	-9.00465
6.59802	-1.64223	-3.47495	-10.9231	-15.6888	-24.4357	-33.8978	-57.0384	-56.1027	-2.43473	-3.08794				6.59802	-3.88157	-3.80051	-7.43973	-6.16997	-5.50967	-6.78444	-15.4606	-5.75376	-5.94258	-9.00573
6.60135	-1.64461	-3.47859	-10.9201	-15.69	-24.4243	-33.8866	-57.0445	-56.1006	-2.43312	-3.08937				6.60135	-3.88396	-3.80415	-7.43669	-6.17117	-5.49829	-6.77317	-15.4667	-5.75167	-5.94097	-9.00716
6.60469	-1.64664	-3.48294	-10.9167	-15.6915	-24.4125	-33.8756	-57.0506	-56.0988	-2.43223	-3.09116				6.60469	-3.88598	-3.8085	-7.43324	-6.17266	-5.48643	-6.76221	-15.4728	-5.74982	-5.94008	-9.00894
6.60802	-1.64831	-3.48794	-10.9126	-15.6931	-24.4	-33.8649	-57.0568	-56.0971	-2.43205	-3.09324				6.60802	-3.88765	-3.81351	-7.42918	-6.17427	-5.47397	-6.75148	-15.479	-5.74821	-5.9399	-9.01103
6.61135	-1.64962	-3.49373	-10.9081	-15.6949	-24.3871	-33.8545	-57.063	-56.0959	-2.43258	-3.09569				6.61135	-3.88896	-3.81929	-7.42471	-6.17605	-5.46104	-6.74117	-15.4852	-5.74696	-5.94044	-9.01347
6.61469	-1.65063	-3.5001	-10.9031	-15.6969	-24.3737	-33.8445	-57.0692	-56.0949	-2.43384	-3.09843				6.61469	-3.88998	-3.82566	-7.41971	-6.17802	-5.44763	-6.73115	-15.4914	-5.74601	-5.94169	-9.01622
6.61802	-1.65141	-3.50726	-10.8977	-15.6989	-24.3598	-33.8349	-57.0756	-56.0944	-2.4358	-3.10147				6.61802	-3.89075	-3.83282	-7.41428	-6.18005	-5.4338	-6.72156	-15.4978	-5.74547	-5.94366	-9.01926
6.62135	-1.652	-3.51501	-10.8919	-15.7011	-24.3456	-33.8258	-57.082	-56.0942	-2.43843	-3.10493				6.62135	-3.89135	-3.84057	-7.40844	-6.18219	-5.41955	-6.71244	-15.5042	-5.74529	-5.94628	-9.02271
6.62469	-1.6523	-3.52335	-10.8857	-15.7033	-24.3311	-33.8171	-57.0885	-56.0943	-2.44188	-3.10868				6.62469	-3.89165	-3.84891	-7.40224	-6.18446	-5.40507	-6.70367	-15.5107	-5.74541	-5.94974	-9.02647
6.62802	-1.6523	-3.53235	-10.8791	-15.7058	-24.3163	-33.8088	-57.0951	-56.0948	-2.44606	-3.11273				6.62802	-3.89165	-3.85791	-7.39568	-6.1869	-5.39029	-6.69539	-15.5172	-5.74583	-5.95391	-9.03052
6.63135	-1.65206	-3.54195	-10.8723	-15.7083	-24.3013	-33.801	-57.1016	-56.0954	-2.451	-3.11714				6.63135	-3.89141	-3.86751	-7.38889	-6.18947	-5.37527	-6.68758	-15.5238	-5.74648	-5.95886	-9.03493
6.63469	-1.65147	-3.55202	-10.8652	-15.7111	-24.286	-33.7935	-57.1082	-56.0964	-2.45678	-3.12185				6.63469	-3.89081	-3.87758	-7.3818	-6.19227	-5.36001	-6.68013	-15.5303	-5.74744	-5.96464	-9.03964
6.63802	-1.65045	-3.56257	-10.8579	-15.7141	-24.2705	-33.7865	-57.1148	-56.0977	-2.46352	-3.12692				6.63802	-3.8898	-3.88813	-7.37447	-6.19525	-5.34451	-6.67316	-15.537	-5.74875	-5.97137	-9.04471
6.64135	-1.64914	-3.57354	-10.8503	-15.7174	-24.2548	-33.78	-57.1214	-56.0992	-2.47109	-3.13228				6.64135	-3.88849	-3.8991	-7.3669	-6.19853	-5.32877	-6.6666	-15.5436	-5.7503	-5.97894	-9.05007
6.64469	-1.64747	-3.5848	-10.8425	-15.721	-24.2388	-33.7739	-57.128	-56.1012	-2.47967	-3.13801				6.64469	-3.88682	-3.91036	-7.35909	-6.2021	-5.31274	-6.66052	-15.5502	-5.75227	-5.98752	-9.05579
6.64802	-1.64545	-3.59637	-10.8345	-15.7248	-24.2224	-33.7684	-57.1346	-56.1036	-2.48921	-3.14409				6.64802	-3.88479	-3.92193	-7.3511	-6.20592	-5.29641	-6.65498	-15.5568	-5.75471	-5.99706	-9.06187
6.65135	-1.64324	-3.60811	-10.8263	-15.729	-24.2057	-33.7634	-57.1413	-56.1065	-2.49976	-3.15046				6.65135	-3.88259	-3.93367	-7.34288	-6.21009	-5.27972	-6.65003	-15.5635	-5.75757	-6.00761	-9.06825
6.65469	-1.64086	-3.61991	-10.8179	-15.7334	-24.1887	-33.7591	-57.148	-56.11	-2.5112	-3.15726				6.65469	-3.8802	-3.94547	-7.33447	-6.2145	-5.26267	-6.64568	-15.5702	-5.76109	-6.01906	-9.07505
6.65802	-1.63829	-3.63183	-10.8092	-15.7381	-24.1713	-33.7553	-57.1547	-56.1141	-2.5236	-3.16441				6.65802	-3.87764	-3.95739	-7.32577	-6.21927	-5.24527	-6.64192	-15.5768	-5.76514	-6.03145	-9.0822
6.66135	-1.63561	-3.64375	-10.8002	-15.7432	-24.1535	-33.7521	-57.1614	-56.1188	-2.53677	-3.17198				6.66135	-3.87496	-3.96931	-7.31683	-6.22433	-5.22745	-6.63877	-15.5836	-5.76985	-6.04463	-9.08977
6.66469	-1.63281	-3.65561	-10.791	-15.7486	-24.1352	-33.7497	-57.1681	-56.1242	-2.55078	-3.17991				6.66469	-3.87216	-3.98117	-7.30759	-6.22976	-5.20921	-6.63632	-15.5903	-5.77521	-6.05863	-9.0977
6.66802	-1.62995	-3.66741	-10.7815	-15.7543	-24.1167	-33.7479	-57.1747	-56.1301	-2.5655	-3.18813				6.66802	-3.8693	-3.99297	-7.29811	-6.23542	-5.19067	-6.63453	-15.5969	-5.78117	-6.07336	-9.10592
6.67135	-1.62685	-3.67916	-10.7718	-15.7602	-24.0978	-33.7467	-57.1812	-56.1367	-2.58088	-3.1966				6.67135	-3.8662	-4.00472	-7.28834	-6.24132	-5.17178	-6.63334	-15.6034	-5.78773	-6.08873	-9.11438
6.67469	-1.62351	-3.69072	-10.7617	-15.7663	-24.0787	-33.7461	-57.1877	-56.1438	-2.59686	-3.2053				6.67469	-3.86286	-4.01628	-7.27826	-6.24746	-5.1527	-6.63275	-15.6099	-5.79488	-6.10471	-9.12309
6.67802	-1.61999	-3.70216	-10.7513	-15.7726	-24.0594	-33.7461	-57.1941	-56.1515	-2.61348	-3.21412				6.67802	-3.85934	-4.02772	-7.26789	-6.25378	-5.13339	-6.63269	-15.6162	-5.80257	-6.12134	-9.13191
6.68135	-1.61612	-3.71343	-10.7406	-15.7791	-24.04	-33.7465	-57.2003	-56.1599	-2.63077	-3.223				6.68135	-3.85547	-4.03899	-7.25722	-6.26028	-5.11402	-6.63316	-15.6224	-5.81092	-6.13862	-9.14079
6.68469	-1.61201	-3.72446	-10.7296	-15.7858	-24.0206	-33.7475	-57.2062	-56.1687	-2.64865	-3.23188				6.68469	-3.85135	-4.05002	-7.2462	-6.26695	-5.09459	-6.63412	-15.6284	-5.81974	-6.1565	-9.14967
6.68802	-1.60772	-3.7353	-10.7184	-15.7926	-24.0012	-33.749	-57.2119	-56.1782	-2.66719	-3.2407				6.68802	-3.84706	-4.06086	-7.23499	-6.27375	-5.07522	-6.63561	-15.6341	-5.82922	-6.17504	-9.15849
6.69135	-1.60319	-3.74585	-10.7069	-15.7996	-23.9819	-33.7511	-57.2175	-56.1882	-2.68638	-3.24953				6.69135	-3.84253	-4.07141	-7.22349	-6.28072	-5.0559	-6.63769	-15.6397	-5.83929	-6.19423	-9.16731
6.69469	-1.5986	-3.75611	-10.6951	-15.8068	-23.9629	-33.7536	-57.2227	-56.199	-2.70629	-3.25829				6.69469	-3.83794	-4.08167	-7.21169	-6.28793	-5.03683	-6.64026	-15.6449	-5.85002	-6.21414	-9.17608
6.69802	-1.59395	-3.766	-10.6832	-15.8142	-23.9439	-33.7569	-57.2278	-56.2103	-2.72673	-3.26705				6.69802	-3.83329	-4.09156	-7.19976	-6.29532	-5.01788	-6.64347	-15.65	-5.8614	-6.23459	-9.18484
6.70135	-1.58936	-3.7756	-10.6711	-15.8219	-23.9251	-33.7606	-57.2326	-56.2224	-2.74777	-3.27587				6.70135	-3.8287	-4.10116	-7.18766	-6.30301	-4.9991	-6.64723	-15.6547	-5.8735	-6.25563	-9.19366
6.70469	-1.58483	-3.78478	-10.6589	-15.8299	-23.9067	-33.765	-57.2371	-56.2353	-2.76935	-3.28469				6.70469	-3.82417	-4.11034	-7.17545	-6.311	-4.98068	-6.65164	-15.6593	-5.88632	-6.2772	-9.20248
6.70802	-1.58048	-3.79354	-10.6465	-15.8382	-23.8885	-33.77	-57.2413	-56.2488	-2.79129	-3.29363				6.70802	-3.81982	-4.1191	-7.16311	-6.31934	-4.9625	-6.65665	-15.6635	-5.89985	-6.29914	-9.21142
6.71135	-1.5763	-3.80182	-10.6342	-15.8468	-23.8707	-33.7756	-57.2452	-56.263	-2.81358	-3.30263				6.71135	-3.81565	-4.12738	-7.15083	-6.32793	-4.94468	-6.66225	-15.6674	-5.91409	-6.32143	-9.22042
6.71469	-1.57225	-3.80975	-10.6219	-15.8558	-23.8533	-33.7818	-57.2488	-56.2779	-2.83617	-3.31163				6.71469	-3.8116	-4.13531	-7.13849	-6.33693	-4.92728	-6.66845	-15.671	-5.92899	-6.34402	-9.22942
6.71802	-1.56838	-3.8172	-10.6096	-15.865	-23.8362	-33.7886	-57.2521	-56.2934	-2.85888	-3.32063				6.71802	-3.80772	-4.14276	-7.12621	-6.34617	-4.91017	-6.67518	-15.6743	-5.94449	-6.36673	-9.23842
6.72135	-1.5648	-3.82423	-10.5974	-15.8745	-23.8196	-33.7958	-57.2551	-56.3095	-2.88177	-3.32958				6.72135	-3.80415	-4.14979	-7.11399	-6.35564	-4.89354	-6.68246	-15.6773	-5.96058	-6.38962	-9.24736
6.72469	-1.5614	-3.83091	-10.5852	-15.8842	-23.8033	-33.8035	-57.2577	-56.3262	-2.90471	-3.33834				6.72469	-3.80075	-4.15647	-7.10177	-6.3653	-4.87727	-6.69014	-15.6799	-5.97721	-6.41257	-9.25612
6.72802	-1.55836	-3.83717	-10.573	-15.8941	-23.7874	-33.8117	-57.26	-56.3433	-2.92772	-3.34692				6.72802	-3.79771	-4.16273	-7.08956	-6.37519	-4.86141	-6.69831	-15.6822	-5.99432	-6.43557	-9.26471
6.73135	-1.55562	-3.84307	-10.5608	-15.904	-23.772	-33.8203	-57.262	-56.3608	-2.95073	-3.35526				6.73135	-3.79497	-4.16863	-7.07734	-6.38515	-4.84598	-6.70689	-15.6842	-6.0119	-6.45858	-9.27305
6.73469	-1.5533	-3.84861	-10.5485	-15.9141	-23.757	-33.8292	-57.2637	-56.3788	-2.97385	-3.36343				6.73469	-3.79264	-4.17417	-7.06506	-6.39528	-4.83096	-6.71583	-15.6859	-6.0299	-6.48171	-9.28122
6.73802	-1.55133	-3.85386	-10.536	-15.9244	-23.7424	-33.8385	-57.2652	-56.3973	-2.99698	-3.37136				6.73802	-3.79068	-4.17942	-7.0526	-6.40553	-4.81635	-6.72507	-15.6873	-6.04838	-6.50483	-9.28915
6.74135	-1.54978	-3.85869	-10.5234	-15.9347	-23.7283	-33.8479	-57.2664	-56.4163	-3.02005	-3.37899				6.74135	-3.78913	-4.18425	-7.04002	-6.41584	-4.80223	-6.73455	-15.6886	-6.06734	-6.5279	-9.29677
6.74469	-1.54859	-3.86316	-10.5106	-15.9452	-23.7147	-33.8577	-57.2674	-56.4357	-3.04306	-3.38638				6.74469	-3.78793	-4.18872	-7.02721	-6.42633	-4.78864	-6.74433	-15.6896	-6.08677	-6.55091	-9.30417
6.74802	-1.54775	-3.86727	-10.4976	-15.9558	-23.7017	-33.8676	-57.2681	-56.4556	-3.06594	-3.39359				6.74802	-3.7871	-4.19283	-7.01416	-6.43694	-4.77564	-6.75422	-15.6903	-6.10662	-6.5738	-9.31138
6.75135	-1.54722	-3.87108	-10.4842	-15.9666	-23.6893	-33.8777	-57.2686	-56.4758	-3.08859	-3.40056				6.75135	-3.78656	-4.19664	-7.00074	-6.44773	-4.76331	-6.76429	-15.6908	-6.12688	-6.59645	-9.31835
6.75469	-1.54698	-3.87454	-10.4704	-15.9775	-23.6778	-33.8879	-57.2688	-56.4964	-3.111	-3.40724				6.75469	-3.78633	-4.2001	-6.98704	-6.45864	-4.75174	-6.77449	-15.691	-6.1475	-6.61886	-9.32503
6.75802	-1.54692	-3.87776	-10.4564	-15.9886	-23.6669	-33.8982	-57.2687	-56.5174	-3.13312	-3.41374				6.75802	-3.78627	-4.20332	-6.97303	-6.46979	-4.74089	-6.7848	-15.6909	-6.16848	-6.64097	-9.33152
6.76135	-1.5471	-3.8808	-10.442	-16	-23.6568	-33.9086	-57.2683	-56.5386	-3.15481	-3.41994				6.76135	-3.78644	-4.20636	-6.9586	-6.48111	-4.73082	-6.79523	-15.6905	-6.1897	-6.66267	-9.33772
6.76469	-1.54757	-3.8836	-10.4273	-16.0115	-23.6475	-33.9191	-57.2677	-56.56	-3.17609	-3.42584				6.76469	-3.78692	-4.20916	-6.94388	-6.49267	-4.72152	-6.80572	-15.6899	-6.21104	-6.68395	-9.34362
6.76802	-1.54841	-3.88634	-10.4122	-16.0233	-23.6389	-33.9297	-57.267	-56.5814	-3.1969	-3.4315				6.76802	-3.78776	-4.2119	-6.9288	-6.50448	-4.71288	-6.81633	-15.6892	-6.23244	-6.70475	-9.34929
6.77135	-1.5496	-3.88896	-10.3968	-16.0354	-23.631	-33.9403	-57.2661	-56.6028	-3.21728	-3.43686				6.77135	-3.78895	-4.21453	-6.91342	-6.51658	-4.70501	-6.82688	-15.6883	-6.25384	-6.72513	-9.35465
6.77469	-1.55139	-3.89153	-10.3812	-16.0477	-23.6238	-33.9509	-57.2651	-56.6242	-3.23725	-3.44193				6.77469	-3.79074	-4.21709	-6.89781	-6.52885	-4.6978	-6.83755	-15.6873	-6.27524	-6.7451	-9.35972
6.77802	-1.55371	-3.89397	-10.3654	-16.0602	-23.6172	-33.9615	-57.2641	-56.6456	-3.2568	-3.44676				6.77802	-3.79306	-4.21953	-6.88195	-6.54137	-4.69118	-6.84816	-15.6863	-6.29663	-6.76465	-9.36455
6.78135	-1.55669	-3.8963	-10.3494	-16.0729	-23.6114	-33.9721	-57.2632	-56.6669	-3.27593	-3.45129				6.78135	-3.79604	-4.22186	-6.86598	-6.55407	-4.68534	-6.85871	-15.6854	-6.31797	-6.78378	-9.36908
6.78469	-1.56039	-3.89856	-10.3334	-16.0859	-23.6062	-33.9825	-57.2623	-56.6882	-3.29471	-3.45564				6.78469	-3.79974	-4.22412	-6.84994	-6.567	-4.68016	-6.86914	-15.6845	-6.33925	-6.80256	-9.37343
6.78802	-1.56474	-3.90071	-10.3173	-16.099	-23.6017	-33.9928	-57.2614	-56.7095	-3.31306	-3.45981				6.78802	-3.80409	-4.22627	-6.83385	-6.58017	-4.67569	-6.87945	-15.6836	-6.36053	-6.82092	-9.3776
6.79135	-1.56981	-3.90285	-10.3012	-16.1124	-23.5981	-34.003	-57.2605	-56.7307	-3.33095	-3.46375				6.79135	-3.80915	-4.22841	-6.81776	-6.59359	-4.67205	-6.88958	-15.6826	-6.38175	-6.8388	-9.38153
6.79469	-1.57541	-3.905	-10.2851	-16.126	-23.5953	-34.0129	-57.2594	-56.7518	-3.34847	-3.4675				6.79469	-3.81476	-4.23056	-6.80166	-6.60717	-4.66925	-6.89948	-15.6816	-6.40285	-6.85632	-9.38529
6.79802	-1.58161	-3.90726	-10.269	-16.1399	-23.5932	-34.0226	-57.2583	-56.7728	-3.36546	-3.47108				6.79802	-3.82096	-4.23282	-6.78563	-6.62106	-4.66722	-6.90919	-15.6805	-6.42389	-6.87331	-9.38886
6.80135	-1.58828	-3.90977	-10.253	-16.154	-23.5921	-34.032	-57.2571	-56.7936	-3.38191	-3.47441				6.80135	-3.82763	-4.23533	-6.7696	-6.63513	-4.66609	-6.91867	-15.6792	-6.44463	-6.88976	-9.3922
6.80469	-1.59544	-3.91251	-10.2369	-16.1682	-23.5918	-34.0413	-57.2556	-56.8141	-3.39788	-3.47751				6.80469	-3.83478	-4.23807	-6.7535	-6.64937	-4.66579	-6.92791	-15.6778	-6.4652	-6.90573	-9.3953
6.80802	-1.60307	-3.91555	-10.2207	-16.1828	-23.5923	-34.0502	-57.2539	-56.8343	-3.41326	-3.48032				6.80802	-3.84241	-4.24111	-6.73729	-6.66392	-4.66627	-6.93685	-15.6761	-6.4854	-6.92111	-9.3981
6.81135	-1.61111	-3.91895	-10.2044	-16.1974	-23.5936	-34.0589	-57.2521	-56.8542	-3.4281	-3.48288				6.81135	-3.85046	-4.24451	-6.72096	-6.67858	-4.66758	-6.94549	-15.6743	-6.50531	-6.93595	-9.40067
6.81469	-1.61976	-3.92276	-10.1879	-16.2123	-23.5956	-34.0672	-57.2501	-56.8737	-3.44235	-3.48508				6.81469	-3.8591	-4.24832	-6.70445	-6.69342	-4.66961	-6.95378	-15.6723	-6.52474	-6.9502	-9.40287
6.81802	-1.62894	-3.92693	-10.1712	-16.2272	-23.5983	-34.0751	-57.2481	-56.8926	-3.45606	-3.48699				6.81802	-3.86828	-4.25249	-6.68782	-6.70838	-4.67223	-6.9617	-15.6703	-6.5437	-6.96391	-9.40478
6.82135	-1.63877	-3.93146	-10.1545	-16.2423	-23.6016	-34.0826	-57.246	-56.9112	-3.46923	-3.48848				6.82135	-3.87812	-4.25702	-6.67107	-6.7234	-4.67557	-6.96921	-15.6682	-6.56223	-6.97708	-9.40627
6.82469	-1.64914	-3.93629	-10.1376	-16.2573	-23.6054	-34.0896	-57.2438	-56.9292	-3.48192	-3.48967				6.82469	-3.88849	-4.26185	-6.65414	-6.73842	-4.67938	-6.97625	-15.666	-6.58023	-6.98978	-9.40746
6.82802	-1.66011	-3.94136	-10.1206	-16.2723	-23.6098	-34.0962	-57.2417	-56.9467	-3.49408	-3.49051				6.82802	-3.89946	-4.26692	-6.63716	-6.75344	-4.68379	-6.9828	-15.6639	-6.59776	-7.00194	-9.4083
6.83135	-1.67167	-3.94666	-10.1036	-16.2873	-23.6146	-34.1021	-57.2395	-56.9636	-3.50571	-3.49098				6.83135	-3.91102	-4.27222	-6.62023	-6.76841	-4.68856	-6.9887	-15.6617	-6.61469	-7.01356	-9.40877
6.83469	-1.68377	-3.95221	-10.0867	-16.3022	-23.6198	-34.1073	-57.2372	-56.98	-3.51691	-3.4911				6.83469	-3.92312	-4.27777	-6.6033	-6.78337	-4.69381	-6.99395	-15.6594	-6.63102	-7.02477	-9.40889
6.83802	-1.69635	-3.95805	-10.0699	-16.3172	-23.6254	-34.1119	-57.2349	-56.9957	-3.52758	-3.49087				6.83802	-3.93569	-4.28361	-6.58649	-6.79833	-4.69935	-6.99854	-15.6571	-6.64675	-7.03543	-9.40865
6.84135	-1.70934	-3.96419	-10.0532	-16.3322	-23.6313	-34.1157	-57.2326	-57.0108	-3.53777	-3.49027				6.84135	-3.94869	-4.28975	-6.5698	-6.81335	-4.70525	-7.00235	-15.6547	-6.66189	-7.04563	-9.40806
6.84469	-1.72269	-3.97074	-10.0367	-16.3472	-23.6375	-34.1188	-57.2302	-57.0253	-3.54749	-3.48938				6.84469	-3.96204	-4.2963	-6.55329	-6.82837	-4.71145	-7.00545	-15.6524	-6.67632	-7.05534	-9.40716
6.84802	-1.73652	-3.97766	-10.0204	-16.3623	-23.644	-34.1212	-57.2277	-57.039	-3.55685	-3.48812				6.84802	-3.97587	-4.30322	-6.53696	-6.84345	-4.71795	-7.00778	-15.6499	-6.69008	-7.0647	-9.40591
6.85135	-1.75071	-3.98511	-10.0041	-16.3775	-23.6508	-34.1228	-57.2252	-57.052	-3.56573	-3.48657				6.85135	-3.99005	-4.31067	-6.52069	-6.85865	-4.7248	-7.00939	-15.6474	-6.70308	-7.07358	-9.40436
6.85469	-1.76537	-3.99303	-9.98801	-16.3928	-23.658	-34.1236	-57.2226	-57.0643	-3.57431	-3.48479				6.85469	-4.00472	-4.31859	-6.5046	-6.87391	-4.73201	-7.01022	-15.6448	-6.71536	-7.08216	-9.40257
6.85802	-1.78045	-4.0015	-9.97198	-16.4081	-23.6655	-34.1237	-57.22	-57.0758	-3.58266	-3.48264				6.85802	-4.0198	-4.32706	-6.48856	-6.88922	-4.73952	-7.01034	-15.6422	-6.72686	-7.09051	-9.40043
6.86135	-1.79607	-4.01056	-9.956	-16.4234	-23.6734	-34.1231	-57.2172	-57.0866	-3.5907	-3.48026				6.86135	-4.03541	-4.33612	-6.47259	-6.90454	-4.74733	-7.00974	-15.6394	-6.73765	-7.09856	-9.39804
6.86469	-1.81222	-4.02015	-9.93997	-16.4387	-23.6815	-34.1219	-57.2143	-57.0967	-3.59863	-3.47757				6.86469	-4.05157	-4.34572	-6.45655	-6.91986	-4.7555	-7.00849	-15.6365	-6.74772	-7.10648	-9.39536
6.86802	-1.82885	-4.03029	-9.92393	-16.454	-23.6899	-34.1199	-57.2113	-57.106	-3.60638	-3.47459				6.86802	-4.0682	-4.35585	-6.44052	-6.93512	-4.7639	-7.00653	-15.6335	-6.75702	-7.11423	-9.39238
6.87135	-1.84602	-4.04102	-9.9079	-16.4691	-23.6985	-34.1173	-57.2079	-57.1145	-3.61401	-3.47131				6.87135	-4.08536	-4.36658	-6.42449	-6.9502	-4.77248	-7.0039	-15.6301	-6.7656	-7.12186	-9.3891
6.87469	-1.86366	-4.05216	-9.89187	-16.4839	-23.7073	-34.114	-57.2044	-57.1224	-3.62158	-3.46774				6.87469	-4.103	-4.37772	-6.40845	-6.96504	-4.78131	-7.00063	-15.6265	-6.77347	-7.12943	-9.38553
6.87802	-1.88172	-4.06379	-9.87589	-16.4986	-23.7162	-34.11	-57.2005	-57.1296	-3.62897	-3.46386				6.87802	-4.12107	-4.38935	-6.39248	-6.97976	-4.79019	-6.99663	-15.6227	-6.78062	-7.13682	-9.38165
6.88135	-1.90014	-4.07583	-9.86004	-16.513	-23.7252	-34.1054	-57.1963	-57.1359	-3.6363	-3.45963				6.88135	-4.13948	-4.40139	-6.37662	-6.99419	-4.79913	-6.99204	-15.6184	-6.787	-7.14415	-9.37742
6.88469	-1.91885	-4.0881	-9.84442	-16.5272	-23.7341	-34.1002	-57.1918	-57.1416	-3.64345	-3.45516				6.88469	-4.1582	-4.41366	-6.36101	-7.00837	-4.80807	-6.9868	-15.614	-6.79266	-7.15131	-9.37295
6.88802	-1.93775	-4.10068	-9.8291	-16.5411	-23.743	-34.0943	-57.1871	-57.1465	-3.65049	-3.45039				6.88802	-4.17709	-4.42624	-6.34569	-7.02226	-4.81695	-6.9809	-15.6093	-6.79761	-7.15834	-9.36818
6.89135	-1.95688	-4.1135	-9.81414	-16.5548	-23.7518	-34.0878	-57.1821	-57.1507	-3.6574	-3.44533				6.89135	-4.19623	-4.43906	-6.33073	-7.03591	-4.82577	-6.97446	-15.6043	-6.80178	-7.16525	-9.36311
6.89469	-1.97607	-4.12649	-9.79966	-16.5682	-23.7604	-34.0808	-57.1771	-57.1541	-3.66414	-3.44008				6.89469	-4.21542	-4.45205	-6.31624	-7.04938	-4.83441	-6.96743	-15.5993	-6.80518	-7.17199	-9.35787
6.89802	-1.99538	-4.13966	-9.78553	-16.5814	-23.769	-34.0734	-57.1719	-57.1566	-3.67075	-3.4346				6.89802	-4.23473	-4.46522	-6.30212	-7.06255	-4.84294	-6.95997	-15.5941	-6.80768	-7.1786	-9.35239
6.90135	-2.01464	-4.15313	-9.77194	-16.5944	-23.7772	-34.0655	-57.1667	-57.1583	-3.67725	-3.42894				6.90135	-4.25398	-4.47869	-6.28853	-7.07555	-4.85122	-6.95211	-15.5889	-6.80935	-7.1851	-9.34672
6.90469	-2.03383	-4.16684	-9.75883	-16.6072	-23.7853	-34.0571	-57.1614	-57.1591	-3.68357	-3.42315				6.90469	-4.27318	-4.4924	-6.27542	-7.0883	-4.85927	-6.94376	-15.5836	-6.81013	-7.19142	-9.34094
6.90802	-2.05296	-4.18079	-9.74607	-16.6197	-23.793	-34.0484	-57.156	-57.159	-3.68989	-3.41719				6.90802	-4.29231	-4.50635	-6.26266	-7.10082	-4.86702	-6.93506	-15.5782	-6.81007	-7.19774	-9.33498
6.91135	-2.07198	-4.19515	-9.73374	-16.6319	-23.8006	-34.0393	-57.1506	-57.1582	-3.69608	-3.41123				6.91135	-4.31132	-4.52071	-6.25032	-7.11304	-4.87453	-6.92594	-15.5728	-6.80923	-7.20394	-9.32902
6.91469	-2.09081	-4.20988	-9.72176	-16.6438	-23.8077	-34.0299	-57.1449	-57.1565	-3.70228	-3.40515				6.91469	-4.33016	-4.53544	-6.23834	-7.12496	-4.88168	-6.91652	-15.5671	-6.80757	-7.21014	-9.32294
6.91802	-2.10941	-4.22502	-9.71013	-16.6554	-23.8146	-34.0201	-57.1392	-57.1542	-3.70848	-3.39901				6.91802	-4.34875	-4.55058	-6.22672	-7.13652	-4.88859	-6.90675	-15.5613	-6.80524	-7.21633	-9.3168
6.92135	-2.12789	-4.24051	-9.69887	-16.6666	-23.8212	-34.0101	-57.1331	-57.1512	-3.71474	-3.39288				6.92135	-4.36723	-4.56607	-6.21545	-7.14773	-4.89515	-6.89667	-15.5553	-6.80226	-7.22259	-9.31066
6.92469	-2.14612	-4.25637	-9.68802	-16.6774	-23.8275	-33.9997	-57.1268	-57.1476	-3.72112	-3.38674				6.92469	-4.38547	-4.58193	-6.20461	-7.15858	-4.90147	-6.88636	-15.549	-6.79868	-7.22897	-9.30452
6.92802	-2.16419	-4.27246	-9.67765	-16.6879	-23.8335	-33.9892	-57.1203	-57.1435	-3.72756	-3.3806				6.92802	-4.40353	-4.59802	-6.19423	-7.16907	-4.90743	-6.87581	-15.5424	-6.79457	-7.23541	-9.29838
6.93135	-2.18207	-4.28879	-9.66775	-16.6981	-23.8391	-33.9784	-57.1135	-57.1389	-3.73417	-3.37446				6.93135	-4.42141	-4.61435	-6.18434	-7.17926	-4.91309	-6.86502	-15.5357	-6.78998	-7.24202	-9.29224
6.93469	-2.19977	-4.3053	-9.6584	-16.7081	-23.8444	-33.9676	-57.1065	-57.1339	-3.74097	-3.36832				6.93469	-4.43912	-4.63086	-6.17498	-7.18921	-4.9184	-6.85418	-15.5287	-6.78498	-7.24882	-9.28611
6.93802	-2.21723	-4.32187	-9.64963	-16.7178	-23.8495	-33.9566	-57.0993	-57.1284	-3.74794	-3.3623				6.93802	-4.45658	-4.64743	-6.16622	-7.19893	-4.92346	-6.84321	-15.5215	-6.77949	-7.25579	-9.28009
6.94135	-2.2344	-4.33856	-9.64153	-16.7273	-23.8541	-33.9456	-57.0921	-57.1225	-3.75509	-3.35622				6.94135	-4.47375	-4.66412	-6.15811	-7.20841	-4.92805	-6.83218	-15.5143	-6.77353	-7.26295	-9.27401
6.94469	-2.25133	-4.35531	-9.63402	-16.7366	-23.8583	-33.9345	-57.0847	-57.1161	-3.76236	-3.3502				6.94469	-4.49067	-4.68087	-6.1506	-7.21776	-4.93228	-6.8211	-15.5069	-6.76715	-7.27022	-9.26799
6.94802	-2.26784	-4.37206	-9.6271	-16.7457	-23.8621	-33.9233	-57.0774	-57.1092	-3.76976	-3.34418				6.94802	-4.50718	-4.69762	-6.14369	-7.22688	-4.93604	-6.80995	-15.4996	-6.7603	-7.27761	-9.26197
6.95135	-2.28399	-4.38893	-9.62085	-16.7547	-23.8653	-33.9122	-57.0701	-57.102	-3.77733	-3.33822				6.95135	-4.52334	-4.71449	-6.13743	-7.23588	-4.93932	-6.7988	-15.4923	-6.75303	-7.28518	-9.25601
6.95469	-2.29961	-4.4058	-9.61512	-16.7636	-23.8681	-33.901	-57.0627	-57.0943	-3.78495	-3.33226				6.95469	-4.53895	-4.73136	-6.13171	-7.24471	-4.94212	-6.78766	-15.4849	-6.74534	-7.29281	-9.25004
6.95802	-2.31469	-4.42278	-9.60994	-16.772	-23.8705	-33.8899	-57.0555	-57.0862	-3.79264	-3.32636				6.95802	-4.55403	-4.74834	-6.12652	-7.25317	-4.9445	-6.77651	-15.4777	-6.73723	-7.3005	-9.24414
6.96135	-2.32911	-4.43989	-9.60529	-16.7803	-23.8725	-33.8788	-57.0481	-57.0777	-3.80045	-3.32046				6.96135	-4.56846	-4.76545	-6.12187	-7.2614	-4.94647	-6.76543	-15.4703	-6.72877	-7.3083	-9.23824
6.96469	-2.343	-4.457	-9.60118	-16.7881	-23.8741	-33.8678	-57.0409	-57.0689	-3.80826	-3.31461				6.96469	-4.58235	-4.78256	-6.11776	-7.2692	-4.94808	-6.75446	-15.4631	-6.72001	-7.31611	-9.2324
6.96802	-2.35623	-4.47422	-9.59748	-16.7956	-23.8754	-33.857	-57.0335	-57.06	-3.81619	-3.30877				6.96802	-4.59558	-4.79978	-6.11407	-7.27677	-4.94933	-6.74367	-15.4557	-6.71107	-7.32404	-9.22656
6.97135	-2.36893	-4.49139	-9.59438	-16.8028	-23.8764	-33.8465	-57.0263	-57.0508	-3.82406	-3.30299				6.97135	-4.60827	-4.81695	-6.11097	-7.28399	-4.95034	-6.73312	-15.4485	-6.70189	-7.33191	-9.22078
6.97469	-2.38115	-4.50867	-9.59176	-16.8098	-23.8772	-33.8362	-57.019	-57.0415	-3.83204	-3.29727				6.97469	-4.62049	-4.83423	-6.10834	-7.2909	-4.95118	-6.72287	-15.4412	-6.69259	-7.33989	-9.21506
6.97802	-2.39289	-4.5259	-9.58973	-16.8164	-23.8779	-33.8264	-57.0118	-57.0321	-3.84003	-3.29161				6.97802	-4.63223	-4.85146	-6.10632	-7.29752	-4.95183	-6.71303	-15.434	-6.68317	-7.34788	-9.20939
6.98135	-2.40427	-4.54313	-9.58836	-16.8228	-23.8785	-33.817	-57.0048	-57.0227	-3.84796	-3.286				6.98135	-4.64362	-4.86869	-6.10495	-7.30395	-4.95243	-6.70362	-15.427	-6.67375	-7.35581	-9.20379
6.98469	-2.41536	-4.56035	-9.58759	-16.8291	-23.879	-33.8081	-56.9979	-57.0133	-3.85594	-3.28046				6.98469	-4.65471	-4.88591	-6.10417	-7.31027	-4.95297	-6.69467	-15.4201	-6.66434	-7.3638	-9.19825
6.98802	-2.42621	-4.57764	-9.58753	-16.8353	-23.8794	-33.7995	-56.9912	-57.0039	-3.86381	-3.27504				6.98802	-4.66555	-4.9032	-6.10411	-7.31641	-4.95338	-6.68615	-15.4134	-6.65498	-7.37166	-9.19282
6.99135	-2.43688	-4.59492	-9.58812	-16.8414	-23.8797	-33.7915	-56.9847	-56.9946	-3.87168	-3.26973				6.99135	-4.67622	-4.92048	-6.10471	-7.32249	-4.95368	-6.67816	-15.4069	-6.64568	-7.37953	-9.18752
6.99469	-2.44737	-4.61215	-9.58949	-16.8473	-23.8798	-33.784	-56.9784	-56.9854	-3.87949	-3.26461				6.99469	-4.68671	-4.93771	-6.10608	-7.32845	-4.9538	-6.67065	-15.4006	-6.63644	-7.38734	-9.18239
6.99802	-2.4575	-4.62943	-9.59164	-16.8531	-23.8798	-33.777	-56.9724	-56.9762	-3.88718	-3.2596				6.99802	-4.69685	-4.95499	-6.10822	-7.33423	-4.9538	-6.66362	-15.3946	-6.62726	-7.39503	-9.17739

## Sheet: Figure 2e-GSSG concentration-Ti
250+Ru	Area					250	Area				250+Ru	Area					250	Area
Time	GSH	GSSG				Time	GSH	GSSG			Time	GSH	GSSG				Time	GSH	GSSG
0	756.01	0				0	845.18	56.55			0	264.562	-0.234529				0	295.419
1	742.99	102.93				1	894.82				1	260.057	12.0881				1	312.597
2	400.43	144.19				2	851.44				2	141.516	17.0277				2	297.585
3	685.83	158.71				3	901.55				3	240.277	18.7661				3	314.926
4	563.95	323.81				4	870.76				4	198.101	38.5316				4	304.271
5	626.62	324.84				5	893.51				5	219.787	38.655				5	312.143
6	479.42	378.85				6	910.24	75.86			6	168.85	45.121				6	317.933
8	432.14	591.22				8	852.16	96.03			8	152.489	70.5457				8	297.834
10	356.2	663.84				10	785.43	63.2			10	126.21	79.2397				10	274.743
12	318.54	723.56				12	849.73	155.16			12	113.178	86.3893				12	296.994
500+Ru	Area					500	Area				500+Ru						500
Time	GSH	GSSG				Time	GSH	GSSG			Time						Time
0	1429.37	0				0	1530.33				0	497.575	-0.234529				0	532.512
1	1390.89	94.93				1	1687.83				1	484.259	11.1304				1	587.014
2	1418.3	233.21				2	1653				2	493.744	27.6851				2	574.961
3	1305.36	355.42				3	1743.13				3	454.662	42.316				3	606.15
4	1284.15	551.13				4	1534.77				4	447.322	65.7461				4	534.048
5	1063.78	634.2				5	1629.05				5	371.064	75.6912				5	566.673
6	1028.07	773.22				6	1640.95				6	358.707	92.3345				6	570.791
8	787.96	976.16				8	1674.32				8	275.618	116.63				8	582.339
10	641.4	1091.17				10	1671.27				10	224.902	130.399				10	581.283
12	503.26	1257.35				12	1679.77				12	177.099	150.294				12	584.224
24	257.4	1961.96									24	92.0209	234.649				24
1000+Ru	Area					1000	Area
Time	GSH	GSSG				Time	GSH	GSSG			0						0
0	2886.5	0				0	3004.63	0			1	1001.81	-0.234529				1	1042.69
1	2993.29	135.08				1	3018.07				2	1038.76	15.9371				2	1047.34
2	2678.42	412.43				2	3156.29	68.23			3	929.802	49.1411				3	1095.17
3	2442.12	626.38				3	3072.08				4	848.032	74.755				4	1066.03
4	2321.34	943.3				4	3413.03				5	806.236	112.696				5	1184.01
5	2104.94	1177.79				5	3240.6				6	731.352	140.769				6	1124.34
6	1899.37	1452.98				6	3220.06				8	660.216	173.715				8	1117.23
8	1671.34	1859.9				8	3055.69				10	581.307	222.431				10	1060.35
10	1311.96	2181.79				10	3216.35	37.07			12	456.946	260.967				12	1115.95
12	1109.08	2491.32				12	3132.12	88.64			24	386.74	298.024				24	1086.8
24	226.12	3584.07				24	3232.89	136.99			24	81.1966	428.846				24	1121.67
24	346.79	3784.64										122.954	452.858
2000+Ru	Area					2000	Area
Time	GSH	GSSG				Time	GSH	GSSG
0	5763.48	0				0					0	1997.37	-0.234529				0	2.94896
1	5718.29	413				1	5836.73				1	1981.73	49.2094				1	2022.72
2	5317.3	786.63				2	6342.34	38.57			2	1842.97	93.9399				2	2197.68
3	5224.96	1125.19				3	6523.68				3	1811.02	134.472				3	2260.43
4	5201.74	1799.1				4	6227.32				4	1802.98	215.152				4	2157.88
5	4741.52	2356.12				5	6297.61	44.06			5	1643.73	281.838				5	2182.2
6	4074.76	2772.6				6	6223.36				6	1413	331.698				6	2156.51
8	3881.05	3853.31				8	6164.47				8	1345.97	461.08				8	2136.13
10	3166.19	4514.73				10	6346.72				10	1098.59	540.264				10	2199.2
12	2421.3	4899.49				12	5995.59	94.83			12	840.827	586.327				12	2077.69
24	236.72	5037.03				24	6421.37	79.62			24	84.8647	602.793				24	2225.03
24	919.16	7573.22									24	321.019	906.423				24

## Sheet: Figure 2f-Rate-GSH
GSH Concentration	k
250	7.8
500	12.938
1000	23.585
2000	52.472

## Sheet: Figure 3b+S22-DLS-NP
Size							NP2			NP4
NP2	NP4						0.4	0		0.4	0
122.7	125.3						0.463	0		0.463	0
116.2	126.4						0.536	0		0.536	0
	126.7						0.621	0		0.621	0
							0.719	0		0.719	0
PDI							0.833	0		0.833	0
							0.965	0		0.965	0
0.124	0.162						1.12	0		1.12	0
0.067	0.162						1.29	0		1.29	0
	0.15						1.5	0		1.5	0
							1.74	0		1.74	0
							2.01	0		2.01	0
zeta							2.33	0		2.33	0
							2.7	0		2.7	0
-8.88	-3.77						3.12	0		3.12	0
-9.34	-4.04						3.62	0		3.62	0
-10.9	-3.6						4.19	0		4.19	0
							4.85	0		4.85	0
							5.61	0		5.61	0
							6.5	0		6.5	0
							7.53	0		7.53	0
							8.72	0		8.72	0
							10.1	0		10.1	0
							11.7	0		11.7	0
							13.5	0		13.5	0
							15.7	0		15.7	0
							18.2	0		18.2	0
							21	0		21	0
							24.4	0		24.4	0.115
							28.2	0		28.2	0.974
							32.7	1.92		32.7	2.67
							37.8	5.52		37.8	4.95
							43.8	9.66		43.8	7.41
							50.7	13.1		50.7	9.62
							58.8	15.1		58.8	11.2
							68.1	15.1		68.1	12
							78.8	13.5		78.8	11.9
							91.3	10.7		91.3	11
							106	7.31		106	9.42
							122	4.16		122	7.43
							142	1.76		142	5.32
							164	0.407		164	3.35
							190	0		190	1.76
							220	0		220	0.681
							255	0		255	0.133
							295	0		295	0
							342	0		342	0
							396	0		396	0
							459	0		459	0
							531	0		531	0
							615	0		615	0
							712	0		712	0
							825	0		825	0
							955	0		955	0
							1110	0		1110	0
							1280	0		1280	0
							1480	0		1480	0
							1720	0		1720	0
							1990	0		1990	0
							2300	0		2300	0
										2670	0
										3090	0
										3580	0
										4150	0
										4800	0
										5560	0
										6440	0
										7460	0
										8630	0

## Sheet: Figure 4c+S28-Cell uptake
143B-1%
PBS			1 h			4 h			7 h			12 h
574	557	548	6023	6056	5984	12031	11973	11928	14775	14578	14514	34183	33917	33625
K7M2-1%
PBS			1 h			4 h			7 h			12 h
769	763	744	2483	2493	2412	3779	3672	3724	5491	5478	5409	5729	5628	5664
143B-21%
PBS			1 h			4 h			7 h			12 h
657	686	685	5815	5573	5783	10356	10216	10201	12017	11940	11915	14915	14817	14639
K7M2-21%
PBS			1 h			4 h			7 h			12 h
812	789	779	1963	1919	1933	3516	3467	3447	3844	3834	3874	4921	4953	5012

## Sheet: Figure 4d+Table S2-MTT-IC50
143B	0.75	106.629	101.545	102.443	103.112	108.271	105.39	105.379	104.803	106.431
	1.5	88.3649	82.4329	85.653	87.5191	89.4556	85.5043	87.6674	85.0233	88.8711		IC50	3.425	3.224	3.012		8.271	6.817	6.363
	3	78.0495	70.2764	74.7444	72.9851	77.9364	70.2542	70.3615	69.4125	71.1245			2.395	3.446	3.234		6.899	7.348	5.586
	6	55.2003	49.925	52.3402	48.0495	51.2764	47.7444	48.4329	45.5516	48.653			3.415	2.608	3.305		7.554	6.47	6.237
	9	43.156	40.4548	41.7895	36.4188	38.6074	34.7663	34.9286	30.2505	34.2165
	12	39.279	36.1646	37.9442	35.7515	36.0375	34.5757	31.2846	26.4034	30.132			3.07833	3.09267	3.18367		7.57467	6.87833	6.062
	15	38.0841	35.0901	36.4188	34.1308	34.385	33.7494	30.8779	25.8101	28.1659			0.591805	0.434163	0.152847		0.686233	0.442202	0.417014
K7M2
		103.743	103.684	105.382	105.598	104.764	104.65	104.554	102.852	103.614
		90.6376	90.8482	95.1952	91.1376	88.7051	87.1716	87.2764	89.2704	88.0003			9.991	8.396	8.215
		78.6376	75.9288	80.4511	78.8397	76.3222	73.5852	71.557	74.656	71.938			9.991	8.396	8.215
		61.7949	60.8482	68.4155	65.1546	62.0423	60.7972	56.4792	61.4893	56.6824			11.3	8.096	7.464
		52.4256	50.7971	55.5101	50.0938	47.2599	47.183	45.7741	47.8571	44.6818
		46.1189	44.7828	48.4306	42.7294	37.084	36.627	33.4792	36.4893	34.6824			10.4273	8.296	7.96467
		42.6492	43.737	43.381	37.5504	34.0612	32.8993	30.6501	32.5619	31.2994			0.755752	0.173205	0.43359
143B		101.972	102.048	106.068	103.586	97.2802	105.184	107.308	105.146	101.428			26.55	27.41	6.61
		101.247	100.174	103.922	101.14	94.6005	98.3987	102.26	102.501	91.6346			23.2	38.32	6.625
		100.597	98.738	98.5869	99.9967	87.8889	97.1449	95.2618	86.375	90.7731			22.13	25.1	6.485
		99.0403	98.3451	97.68	86.2541	87.4095	91.761	52.9585	56.6614	56.0871
		93.4633	93.826	96.5163	84.0415	82.0379	81.7306	32.4794	34.1873	28.973					6.57333
		92.9343	92.8739	93.554	77.9323	73.8759	73.753	12.1363	12.4235	11.6678					0.0768657
		83.1709	80.4655	82.4152	71.6633	68.664	71.3191	9.3554	9.23449	9.55188
K7M2
		90.7579	89.8965	87.6923	78.6821	77.4276	77.4276	60.5305	59.8201	56.1173					2.524
		90.1836	87.7906	80.4399	78.3345	76.826	76.6293	58.5355	57.2055	51.1146					2.329
		88.7863	84.693	80.133	78.3133	76.7324	76.2114	57.2659	56.4044	41.2303					1.415
		88.0242	80.2186	79.7703	77.2614	76.5359	75.5838	42.0917	42.0766	30.303
		85.5903	80.0834	76.9735	76.2483	70.1126	68.4954	35.1394	29.8799	25.9352					2.08933
		85.4674	79.1984	76.9289	70.2184	67.8002	63.0545	17.6377	16.9727	16.7007					0.592073
		85.074	78.9157	72.2533	62.5406	59.5481	59.3516	14.8719	14.0709	13.7535

## Sheet: Figure 4g-apoptosis rate
PBS	038	088	072
2.35	4.75	6.48	34.11
2.62	3.31	5.86	29.94
2.77	4.07	4.9	28.41

## Sheet: Figure 5a-GSH-GSSH
GSH/GSSG
1.47696	1.57297	1.60471
0.623447	0.624667	0.575865
0.396691	0.34668	0.410218
0.104159	0.127012	0.139461
0.706363	0.708844	0.704636

## Sheet: Figure 5c-ROS-FlowJo
PBS			Ru(Ⅱ)-OH			NP2			NP4			NP4+NAC
3638	3941	3612	7678	7939	9064	9552	9221	9732	32965	24259	21674	13797	12875	9809

## Sheet: Figure 5g-C11-BODIPY-FlowJo
PBS	012	038	088
4176	8785	7362	5937
5552	8598	7199	6019
7422	8762	5569	6178
7441	8719	5266	6136
6882	9311	7413	6271
6711	9220	7386	6372

[truncated: 21 more sheets: Figure 6b-H2O2-Cell, Figure 6c-H2O2-supernatant, Figure 6e-western blot, Figure 6f-ELISA-IL-6, Figure 6g-ELISA-IL-12, Figure 6h-ELISA-TNF-α, Figure 7c-d-Biodistribution in , Figure 7e, Figure 8c-L-DC, Figure 8e-T-CTL, Figure S40-T-DC, Figure 8g-T-M1M2, Figure 9c-d-Biodistribution in , Figure S14-250-37℃, Figure S14-500-37℃, Figure S14-1000-37℃, Figure S25-DLS-stability, Figure S27-Oxygen concentration, Figure S33-BMDM-FlowJo, Figure S35-pharmacokinetics …]
